# Supplementary material for: Identification of Drug Resistance Determinants in a Clinical Isolate of Pseudomonas aeruginosa by High-Density Transposon Mutagenesis
Source: Antimicrob Agents Chemother. 2020 Feb 21;64(3):e01771-19. doi: 10.1128/AAC.01771-19 (PMC7038268; doi:10.1128/AAC.01771-19)
Supplement: Supplemental file 2 [file AAC.01771-19-sd002.xlsx]

## Sheet: LB_merged.tr.out.ID40.tradis_ge
Data set S1. Essential genes of Pseudomonas aeruginosa ID40
locus_tag	gene_name	ncrna	start	end	strand	read_count	ins_index	gene_length	ins_count	fcn
TUEID40_00002	TUEID40_00002	0	7905	8885	1	0	0	981	0	Transposase DDE domain protein
TUEID40_00004	TUEID40_00004	0	13470	14450	-1	0	0	981	0	Transposase DDE domain protein
TUEID40_00046	TUEID40_00046	0	72407	73387	-1	0	0	981	0	Transposase DDE domain protein
TUEID40_00112	TUEID40_00112	0	176006	176569	1	0	0	564	0	hypothetical protein
TUEID40_00149	hmuV_1	0	218455	218733	1	0	0	279	0	Hemin import ATP-binding protein HmuV
TUEID40_00169	TUEID40_00169	0	241619	241969	1	0	0	351	0	hypothetical protein
TUEID40_00186	tycC_2	0	257962	258195	1	0	0	234	0	Tyrocidine synthase 3
TUEID40_00198	TUEID40_00198	0	269959	270126	1	0	0	168	0	hypothetical protein
TUEID40_00201	oprB_2	0	271305	271871	1	0	0	567	0	Porin B precursor
TUEID40_00202	oprB_3	0	271868	272098	1	0	0	231	0	Porin B precursor
TUEID40_00205	TUEID40_00205	0	277036	277323	1	0	0	288	0	hypothetical protein
TUEID40_00240	TUEID40_00240	0	311375	311488	-1	0	0	114	0	hypothetical protein
TUEID40_00272	TUEID40_00272	0	343924	344226	1	0	0	303	0	hypothetical protein
TUEID40_00273	TUEID40_00273	0	344259	344480	-1	0	0	222	0	hypothetical protein
TUEID40_00274	smc_1	0	344519	345520	-1	0	0	1002	0	Chromosome partition protein Smc
TUEID40_00275	TUEID40_00275	0	345701	346672	1	0	0	972	0	site-specific tyrosine recombinase XerD
TUEID40_00276	TUEID40_00276	0	346702	347445	1	0	0	744	0	Phage protein Gp37/Gp68
TUEID40_00277	TUEID40_00277	0	347467	348783	1	1	0.00084317	1317	1	hypothetical protein
TUEID40_00278	hss_1	0	349195	350604	1	1	0.000788022	1410	1	Homospermidine synthase
TUEID40_00279	TUEID40_00279	0	350620	351348	1	0	0	729	0	hypothetical protein
TUEID40_00280	TUEID40_00280	0	351345	352250	1	0	0	906	0	EamA-like transporter family protein
TUEID40_00281	TUEID40_00281	0	353251	356265	-1	2	0.00073692	3015	2	Tn3 transposase DDE domain protein
TUEID40_00410	TUEID40_00410	0	492895	493059	-1	0	0	165	0	hypothetical protein
TUEID40_00426	TUEID40_00426	0	507368	507760	1	0	0	393	0	Allophanate hydrolase subunit 2
TUEID40_00486	TUEID40_00486	0	581059	581277	1	0	0	219	0	hypothetical protein
TUEID40_00520	TUEID40_00520	0	614106	615008	1	0	0	903	0	Transposase DDE domain protein
TUEID40_00521	mexA_1	0	616018	616569	1	0	0	552	0	Multidrug resistance protein MexA precursor
TUEID40_00522	acrB_1	0	616585	619722	1	0	0	3138	0	Multidrug efflux pump subunit AcrB
TUEID40_00523	TUEID40_00523	0	619722	619940	1	0	0	219	0	hypothetical protein
TUEID40_00603	TUEID40_00603	0	705476	706456	1	0	0	981	0	Transposase DDE domain protein
TUEID40_00636	phzG_1	0	746089	746733	-1	0	0	645	0	Phenazine biosynthesis protein PhzG
TUEID40_00637	phzF_1	0	746759	747595	-1	0	0	837	0	Trans-2	3-dihydro-3-hydroxyanthranilate isomerase
TUEID40_00638	phnA_1	0	747609	749492	-1	0	0	1884	0	Anthranilate synthase component 1	pyocyanine specific
TUEID40_00639	phzD_1	0	749489	750112	-1	0	0	624	0	putative isochorismatase
TUEID40_00640	aroH_1	0	750109	751326	-1	0	0	1218	0	Phospho-2-dehydro-3-deoxyheptonate aldolase
TUEID40_00707	TUEID40_00707	0	825597	825713	-1	0	0	117	0	hypothetical protein
TUEID40_00729	dnaQ	0	847313	848053	-1	0	0	741	0	DNA polymerase III subunit epsilon
TUEID40_00742	hupB_1	0	862492	862764	-1	0	0	273	0	DNA-binding protein HU-beta
TUEID40_00752	TUEID40_00752	0	873308	873529	-1	0	0	222	0	hypothetical protein
TUEID40_00757	folD	0	874481	875335	1	0	0	855	0	Bifunctional protein FolD protein
TUEID40_00758	cysS	0	875393	876775	-1	2	0.000803213	1383	1	Cysteine--tRNA ligase
TUEID40_00759	glnS	0	876785	878455	-1	0	0	1671	0	Glutamine--tRNA ligase
TUEID40_00761	lpxH	0	879080	879802	1	0	0	723	0	UDP-2	3-diacylglucosamine hydrolase
TUEID40_00766	acnB	0	883878	886487	1	0	0	2610	0	Aconitate hydratase 2
TUEID40_00777	sigW	0	900457	900954	-1	0	0	498	0	ECF RNA polymerase sigma factor SigW
TUEID40_00836	pscE	0	958770	958973	-1	0	0	204	0	Type III export protein PscE
TUEID40_00843	TUEID40_00843	0	964978	965223	-1	0	0	246	0	hypothetical protein
TUEID40_00852	yscY	0	972128	972457	-1	0	0	330	0	Chaperone protein YscY
TUEID40_00870	TUEID40_00870	0	986462	987139	-1	0	0	678	0	Phosphatase/MT3486
TUEID40_00874	aroC	0	989562	990653	-1	3	0.00101729	1092	1	Chorismate synthase
TUEID40_00938	TUEID40_00938	0	1057084	1057362	-1	0	0	279	0	threonine efflux system
TUEID40_00942	TUEID40_00942	0	1060936	1061172	-1	0	0	237	0	hypothetical protein
TUEID40_00949	fabA	0	1068104	1068619	1	0	0	516	0	3-hydroxydecanoyl-[acyl-carrier-protein] dehydratase
TUEID40_00950	fabB	0	1068631	1069848	1	0	0	1218	0	3-oxoacyl-[acyl-carrier-protein] synthase 1
TUEID40_00970	sucD	0	1089280	1090167	-1	0	0	888	0	Succinyl-CoA ligase [ADP-forming] subunit alpha
TUEID40_00971	sucC	0	1090167	1091333	-1	0	0	1167	0	Succinyl-CoA ligase [ADP-forming] subunit beta
TUEID40_00972	lpd	0	1091662	1093098	-1	2	0.000772798	1437	1	Dihydrolipoyl dehydrogenase
TUEID40_00973	sucB_1	0	1093167	1094396	-1	0	0	1230	0	Dihydrolipoyllysine-residue succinyltransferase component of 2-oxoglutarate dehydrogenase complex
TUEID40_00974	sucA	0	1094439	1097270	-1	0	0	2832	0	2-oxoglutarate dehydrogenase E1 component
TUEID40_00975	sdhB	0	1097527	1098234	-1	0	0	708	0	Succinate dehydrogenase iron-sulfur subunit
TUEID40_00976	sdhA_2	0	1098246	1100018	-1	0	0	1773	0	Succinate dehydrogenase flavoprotein subunit
TUEID40_00977	sdhD	0	1100022	1100396	-1	0	0	375	0	Succinate dehydrogenase hydrophobic membrane anchor subunit
TUEID40_00978	sdhC	0	1100384	1100770	-1	0	0	387	0	Succinate dehydrogenase cytochrome b556 subunit
TUEID40_00979	gltA_1	0	1101119	1102405	1	1	0.000862813	1287	1	Citrate synthase
TUEID40_00989	TUEID40_00989	0	1111176	1111559	-1	0	0	384	0	TrbC/VIRB2 family protein
TUEID40_00995	TUEID40_00995	0	1116561	1117541	-1	0	0	981	0	Transposase DDE domain protein
TUEID40_01042	tusA_1	0	1160380	1160619	-1	0	0	240	0	Sulfurtransferase TusA
TUEID40_01057	TUEID40_01057	0	1177230	1177769	1	0	0	540	0	FixH
TUEID40_01058	copA_2	0	1177766	1180201	1	0	0	2436	0	putative copper-importing P-type ATPase A
TUEID40_01059	TUEID40_01059	0	1180180	1180389	1	0	0	210	0	Cytochrome oxidase maturation protein cbb3-type
TUEID40_01060	TUEID40_01060	0	1180382	1180693	1	0	0	312	0	hypothetical protein
TUEID40_01061	TUEID40_01061	0	1180885	1181061	1	0	0	177	0	hypothetical protein
TUEID40_01064	anr	0	1183332	1184066	1	0	0	735	0	Transcriptional activator protein Anr
TUEID40_01075	TUEID40_01075	0	1192731	1193057	-1	0	0	327	0	Nucleoid-associated protein
TUEID40_01076	dnaX	0	1193103	1195166	-1	0	0	2064	0	DNA polymerase III subunit tau
TUEID40_01079	ligA	0	1196746	1199130	-1	0	0	2385	0	DNA ligase
TUEID40_01080	zipA	0	1199221	1200090	-1	0	0	870	0	Cell division protein ZipA
TUEID40_01096	hcpA_1	0	1220562	1221080	1	0	0	519	0	Major exported protein
TUEID40_01127	ccmH	0	1257173	1257640	-1	0	0	468	0	Cytochrome c-type biogenesis protein CcmH precursor
TUEID40_01128	dsbE	0	1257637	1258179	-1	0	0	543	0	Thiol:disulfide interchange protein DsbE
TUEID40_01129	ccmF	0	1258183	1260156	-1	1	0.000562746	1974	1	Cytochrome c-type biogenesis protein CcmF
TUEID40_01131	TUEID40_01131	0	1260642	1260818	-1	0	0	177	0	Heme exporter protein D (CcmD)
TUEID40_01132	ccmC	0	1260815	1261570	-1	0	0	756	0	Heme exporter protein C
TUEID40_01133	ccmB	0	1261696	1262367	-1	0	0	672	0	Heme exporter protein B
TUEID40_01134	ccmA	0	1262364	1263065	-1	0	0	702	0	Cytochrome c biogenesis ATP-binding export protein CcmA
TUEID40_01157	ylxH	0	1280498	1281331	-1	1	0.00133156	834	1	Flagellum site-determining protein YlxH
TUEID40_01181	TUEID40_01181	0	1306638	1307618	-1	0	0	981	0	Transposase DDE domain protein
TUEID40_01199	TUEID40_01199	0	1327565	1327699	-1	0	0	135	0	hypothetical protein
TUEID40_01219	TUEID40_01219	0	1349802	1350056	-1	0	0	255	0	hypothetical protein
TUEID40_01222	TUEID40_01222	0	1353167	1354147	-1	0	0	981	0	Transposase DDE domain protein
TUEID40_01232	TUEID40_01232	0	1362565	1363545	1	0	0	981	0	Transposase DDE domain protein
TUEID40_01234	TUEID40_01234	0	1365551	1366531	-1	0	0	981	0	Transposase DDE domain protein
TUEID40_01236	TUEID40_01236	0	1368299	1369279	-1	0	0	981	0	Transposase DDE domain protein
TUEID40_01254	TUEID40_01254	0	1385981	1386133	-1	0	0	153	0	hypothetical protein
TUEID40_01326	cobT_3	0	1459637	1459834	-1	0	0	198	0	Nicotinate-nucleotide--dimethylbenzimidazole phosphoribosyltransferase
TUEID40_01371	TUEID40_01371	0	1516816	1517133	-1	0	0	318	0	hypothetical protein
TUEID40_01375	TUEID40_01375	0	1519697	1519852	1	0	0	156	0	hypothetical protein
TUEID40_01437	TUEID40_01437	0	1583970	1584461	1	0	0	492	0	ferredoxin-type protein
TUEID40_01448	TUEID40_01448	0	1596005	1596385	1	0	0	381	0	phosphopantetheinyltransferase component of enterobactin synthase multienzyme complex
TUEID40_01451	dapE	0	1600134	1601285	1	0	0	1152	0	Succinyl-diaminopimelate desuccinylase
TUEID40_01457	nrdA	0	1606268	1609159	1	0	0	2892	0	Ribonucleoside-diphosphate reductase 1 subunit alpha
TUEID40_01458	nrdB	0	1609423	1610670	1	0	0	1248	0	Ribonucleoside-diphosphate reductase subunit beta
TUEID40_01501	TUEID40_01501	0	1655791	1656771	1	0	0	981	0	Transposase DDE domain protein
TUEID40_01516	fliE	0	1669958	1670287	-1	0	0	330	0	Flagellar hook-basal body complex protein FliE
TUEID40_01568	mrpG	0	1723441	1723788	-1	0	0	348	0	Na(+)/H(+) antiporter subunit G
TUEID40_01571	mrpD	0	1724560	1726059	-1	0	0	1500	0	Na(+)/H(+) antiporter subunit D
TUEID40_01573	mrpA	0	1726394	1729195	-1	5	0.000396511	2802	1	Na(+)/H(+) antiporter subunit A
TUEID40_01608	paaF_3	0	1763776	1764252	-1	0	0	477	0	2	3-dehydroadipyl-CoA hydratase
TUEID40_01620	TUEID40_01620	0	1776467	1777447	1	0	0	981	0	Transposase DDE domain protein
TUEID40_01622	TUEID40_01622	0	1779394	1780374	1	0	0	981	0	Transposase DDE domain protein
TUEID40_01624	TUEID40_01624	0	1782461	1783441	1	0	0	981	0	Transposase DDE domain protein
TUEID40_01630	purC	0	1790241	1790951	-1	0	0	711	0	Phosphoribosylaminoimidazole-succinocarboxamide synthase
TUEID40_01633	dapA_2	0	1792885	1793763	-1	0	0	879	0	4-hydroxy-tetrahydrodipicolinate synthase
TUEID40_01658	TUEID40_01658	0	1819353	1819844	1	0	0	492	0	hypothetical protein
TUEID40_01659	TUEID40_01659	0	1819841	1820503	1	0	0	663	0	hypothetical protein
TUEID40_01660	TUEID40_01660	0	1820500	1821183	1	0	0	684	0	hypothetical protein
TUEID40_01662	TUEID40_01662	0	1821881	1822588	1	0	0	708	0	hypothetical protein
TUEID40_01663	TUEID40_01663	0	1822572	1822790	1	0	0	219	0	hypothetical protein
TUEID40_01666	TUEID40_01666	0	1825193	1825378	1	0	0	186	0	hypothetical protein
TUEID40_01669	TUEID40_01669	0	1826142	1826381	1	0	0	240	0	hypothetical protein
TUEID40_01677	TUEID40_01677	0	1832684	1833688	1	0	0	1005	0	hypothetical protein
TUEID40_01684	TUEID40_01684	0	1839634	1840614	1	0	0	981	0	Transposase DDE domain protein
TUEID40_01706	TUEID40_01706	0	1860653	1861633	-1	0	0	981	0	Transposase DDE domain protein
TUEID40_01716	TUEID40_01716	0	1867635	1870649	1	3	0.00110538	3015	3	Tn3 transposase DDE domain protein
TUEID40_01718	TUEID40_01718	0	1872552	1873280	-1	0	0	729	0	hypothetical protein
TUEID40_01719	hss_2	0	1873296	1874705	-1	0	0	1410	0	Homospermidine synthase
TUEID40_01720	TUEID40_01720	0	1875117	1876433	-1	1	0.00084317	1317	1	hypothetical protein
TUEID40_01721	TUEID40_01721	0	1876455	1877198	-1	0	0	744	0	Phage protein Gp37/Gp68
TUEID40_01722	TUEID40_01722	0	1877228	1878199	-1	1	0.00114286	972	1	site-specific tyrosine recombinase XerD
TUEID40_01723	smc_4	0	1878380	1879381	1	0	0	1002	0	Chromosome partition protein Smc
TUEID40_01724	TUEID40_01724	0	1879420	1879641	1	0	0	222	0	hypothetical protein
TUEID40_01725	TUEID40_01725	0	1879674	1879976	-1	0	0	303	0	hypothetical protein
TUEID40_01761	parD1	0	1912723	1912995	1	0	0	273	0	Antitoxin ParD1
TUEID40_01763	TUEID40_01763	0	1913534	1914514	1	0	0	981	0	Transposase DDE domain protein
TUEID40_01771	pal_1	0	1921513	1922019	-1	0	0	507	0	Peptidoglycan-associated lipoprotein precursor
TUEID40_01772	TUEID40_01772	0	1922072	1923370	-1	0	0	1299	0	translocation protein TolB
TUEID40_01773	TUEID40_01773	0	1923367	1924410	-1	0	0	1044	0	cell envelope integrity inner membrane protein TolA
TUEID40_01774	exbD_1	0	1924413	1924853	-1	0	0	441	0	Biopolymer transport protein ExbD
TUEID40_01775	exbB_1	0	1924876	1925571	-1	0	0	696	0	Biopolymer transport protein ExbB
TUEID40_01778	ruvA	0	1927141	1927746	-1	0	0	606	0	Holliday junction ATP-dependent DNA helicase RuvA
TUEID40_01781	aspS	0	1929185	1930960	-1	4	0.000625391	1776	1	Aspartate--tRNA ligase
TUEID40_01784	TUEID40_01784	0	1932749	1932958	-1	0	0	210	0	hypothetical protein
TUEID40_01786	TUEID40_01786	0	1934259	1935239	-1	0	0	981	0	Transposase DDE domain protein
TUEID40_01789	proS	0	1937205	1938920	1	0	0	1716	0	Proline--tRNA ligase
TUEID40_01794	TUEID40_01794	0	1941380	1941574	-1	0	0	195	0	hypothetical protein
TUEID40_01799	hda	0	1944628	1945332	-1	0	0	705	0	DnaA regulatory inactivator Hda
TUEID40_01801	purM	0	1946785	1947846	1	3	0.00104603	1062	1	Phosphoribosylformylglycinamidine cyclo-ligase
TUEID40_01842	prtR_1	0	1988101	1988814	1	0	0	714	0	HTH-type transcriptional regulator PrtR
TUEID40_01847	ask	0	1989816	1991054	-1	0	0	1239	0	Aspartokinase
TUEID40_01848	alaS_2	0	1991202	1993826	-1	0	0	2625	0	Alanine--tRNA ligase
TUEID40_01930	TUEID40_01930	0	2087660	2088640	-1	0	0	981	0	Transposase DDE domain protein
TUEID40_01990	pdxJ	0	2158874	2159620	-1	4	0.00148588	747	1	Pyridoxine 5'-phosphate synthase
TUEID40_01992	era	0	2160375	2161292	-1	0	0	918	0	GTPase Era
TUEID40_01995	lepB_2	0	2162517	2163371	-1	0	0	855	0	Signal peptidase I
TUEID40_01997	mucD_1	0	2165326	2166750	-1	0	0	1425	0	putative periplasmic serine endoprotease DegP-like precursor
TUEID40_02005	ygfZ	0	2172355	2173299	1	0	0	945	0	tRNA-modifying protein YgfZ
TUEID40_02066	dcm	0	2230390	2232009	1	0	0	1620	0	DNA-cytosine methyltransferase
TUEID40_02076	TUEID40_02076	0	2247313	2247960	-1	0	0	648	0	hypothetical protein
TUEID40_02107	TUEID40_02107	0	2277133	2278182	1	0	0	1050	0	Transposase DDE domain protein
TUEID40_02130	TUEID40_02130	0	2302541	2303521	1	0	0	981	0	Transposase DDE domain protein
TUEID40_02140	TUEID40_02140	0	2315728	2316708	-1	0	0	981	0	Transposase DDE domain protein
TUEID40_02193	recD_1	0	2386471	2388633	-1	44	0.00154083	2163	3	RecBCD enzyme subunit RecD
TUEID40_02194	recB	0	2388630	2392367	-1	0	0	3738	0	RecBCD enzyme subunit RecB
TUEID40_02195	recC	0	2392364	2395879	-1	0	0	3516	0	RecBCD enzyme subunit RecC
TUEID40_02206	TUEID40_02206	0	2407675	2408655	1	0	0	981	0	Transposase DDE domain protein
TUEID40_02243	fumA	0	2446367	2447890	1	3	0.00145773	1524	2	Fumarate hydratase class I	aerobic
TUEID40_02267	feoC	0	2469432	2469674	-1	0	0	243	0	Ferrous iron transport protein C
TUEID40_02277	sodB_1	0	2478411	2478992	1	0	0	582	0	Superoxide dismutase [Fe]
TUEID40_02297	groL	0	2500195	2501838	-1	0	0	1644	0	60 kDa chaperonin
TUEID40_02298	groS	0	2501889	2502182	-1	0	0	294	0	10 kDa chaperonin
TUEID40_02315	TUEID40_02315	0	2518585	2521335	-1	3	0.000403877	2751	1	preprotein translocase subunit SecA
TUEID40_02317	TUEID40_02317	0	2522473	2522934	1	0	0	462	0	hypothetical protein
TUEID40_02318	lpxC	0	2522995	2523906	-1	0	0	912	0	UDP-3-O-[3-hydroxymyristoyl] N-acetylglucosamine deacetylase
TUEID40_02319	ftsZ	0	2524019	2525203	-1	0	0	1185	0	Cell division protein FtsZ
TUEID40_02320	ftsA	0	2525254	2526507	-1	0	0	1254	0	Cell division protein FtsA
TUEID40_02321	ftsQ	0	2526529	2527392	-1	0	0	864	0	Cell division protein FtsQ
TUEID40_02323	murC	0	2528352	2529794	-1	0	0	1443	0	UDP-N-acetylmuramate--L-alanine ligase
TUEID40_02325	ftsW	0	2530850	2532049	-1	0	0	1200	0	Lipid II flippase FtsW
TUEID40_02326	murD	0	2532049	2533395	-1	0	0	1347	0	UDP-N-acetylmuramoylalanine--D-glutamate ligase
TUEID40_02327	mraY	0	2533409	2534491	-1	0	0	1083	0	Phospho-N-acetylmuramoyl-pentapeptide- transferase
TUEID40_02328	murF	0	2534491	2535867	-1	0	0	1377	0	UDP-N-acetylmuramoyl-tripeptide--D-alanyl-D- alanine ligase
TUEID40_02329	murE	0	2535860	2537323	-1	5	0.000758725	1464	1	UDP-N-acetylmuramoyl-L-alanyl-D-glutamate--2	6-diaminopimelate ligase
TUEID40_02330	ftsI_2	0	2537323	2539062	-1	0	0	1740	0	Peptidoglycan synthase FtsI precursor
TUEID40_02331	ftsL	0	2539059	2539352	-1	0	0	294	0	Cell division protein FtsL
TUEID40_02332	rsmH	0	2539349	2540290	-1	0	0	942	0	Ribosomal RNA small subunit methyltransferase H
TUEID40_02337	gmhA	0	2544645	2545238	1	0	0	594	0	Phosphoheptose isomerase
TUEID40_02341	fbcH	0	2546992	2547774	-1	0	0	783	0	Cytochrome b/c1
TUEID40_02342	petB	0	2547774	2548985	-1	0	0	1212	0	Cytochrome b
TUEID40_02343	petA	0	2548985	2549578	-1	0	0	594	0	Ubiquinol-cytochrome c reductase iron-sulfur subunit
TUEID40_02344	rpsI	0	2549828	2550220	-1	0	0	393	0	30S ribosomal protein S9
TUEID40_02345	rplM	0	2550235	2550663	-1	0	0	429	0	50S ribosomal protein L13
TUEID40_02351	trpS	0	2556704	2558050	-1	0	0	1347	0	Tryptophan--tRNA ligase
TUEID40_02362	murA	0	2568922	2570187	-1	0	0	1266	0	UDP-N-acetylglucosamine 1-carboxyvinyltransferase
TUEID40_02370	kdsD	0	2574028	2575002	1	0	0	975	0	Arabinose 5-phosphate isomerase KdsD
TUEID40_02373	lptA	0	2576109	2576636	1	0	0	528	0	Lipopolysaccharide export system protein LptA precursor
TUEID40_02374	lptB_2	0	2576636	2577361	1	0	0	726	0	Lipopolysaccharide export system ATP-binding protein LptB
TUEID40_02375	rpoN	0	2577587	2579080	1	0	0	1494	0	RNA polymerase sigma-54 factor
TUEID40_02377	ptsN	0	2579480	2579944	1	0	0	465	0	Nitrogen regulatory protein
TUEID40_02392	mreD	0	2595534	2596028	-1	0	0	495	0	Rod shape-determining protein MreD
TUEID40_02393	mreB	0	2597099	2598136	-1	0	0	1038	0	Rod shape-determining protein MreB
TUEID40_02394	gatC	0	2598376	2598666	1	0	0	291	0	Glutamyl-tRNA(Gln) amidotransferase subunit C
TUEID40_02395	gatA	0	2598679	2600133	1	0	0	1455	0	Glutamyl-tRNA(Gln) amidotransferase subunit A
TUEID40_02396	gatB	0	2600240	2601685	1	0	0	1446	0	Aspartyl/glutamyl-tRNA(Asn/Gln) amidotransferase subunit B
TUEID40_02439	TUEID40_02439	0	2655610	2656590	-1	0	0	981	0	Transposase DDE domain protein
TUEID40_02444	coaE	0	2661026	2661637	1	0	0	612	0	Dephospho-CoA kinase
TUEID40_02446	TUEID40_02446	0	2661871	2662080	-1	0	0	210	0	hypothetical protein
TUEID40_02476	ispH	0	2692237	2693181	-1	0	0	945	0	4-hydroxy-3-methylbut-2-enyl diphosphate reductase
TUEID40_02478	lspA_1	0	2693700	2694209	-1	0	0	510	0	Lipoprotein signal peptidase
TUEID40_02479	ileS	0	2694202	2697033	-1	2	0.000392311	2832	1	Isoleucine--tRNA ligase
TUEID40_02481	murJ_2	0	2698092	2699588	-1	0	0	1497	0	putative peptidoglycan biosynthesis protein MurJ
TUEID40_02482	rpsT	0	2699914	2700189	1	0	0	276	0	30S ribosomal protein S20
TUEID40_02485	obg	0	2701921	2703141	-1	2	0.000909918	1221	1	GTPase Obg
TUEID40_02486	rpmA	0	2703283	2703540	-1	0	0	258	0	50S ribosomal protein L27
TUEID40_02487	rplU	0	2703564	2703875	-1	0	0	312	0	50S ribosomal protein L21
TUEID40_02488	ispB	0	2704116	2705084	1	0	0	969	0	Octaprenyl-diphosphate synthase
TUEID40_02523	glyA2_2	0	2747989	2749242	1	0	0	1254	0	Serine hydroxymethyltransferase 2
TUEID40_02560	TUEID40_02560	0	2792650	2793810	1	0	0	1161	0	Acyltransferase
TUEID40_02579	hemH	0	2810276	2811298	-1	0	0	1023	0	Ferrochelatase
TUEID40_02586	murI	0	2817850	2818647	-1	0	0	798	0	Glutamate racemase
TUEID40_02589	prfA	0	2820221	2821303	-1	0	0	1083	0	Peptide chain release factor 1
TUEID40_02590	hemA	0	2821321	2822589	-1	0	0	1269	0	Glutamyl-tRNA reductase
TUEID40_02592	lolB	0	2824510	2825127	1	0	0	618	0	Outer-membrane lipoprotein LolB precursor
TUEID40_02593	ispE	0	2825129	2825977	1	0	0	849	0	4-diphosphocytidyl-2-C-methyl-D-erythritol kinase
TUEID40_02595	prs_1	0	2826144	2827085	1	0	0	942	0	Ribose-phosphate pyrophosphokinase
TUEID40_02597	pth	0	2827858	2828442	1	7	0.00189753	585	1	Peptidyl-tRNA hydrolase
TUEID40_02606	TUEID40_02606	0	2835807	2836025	-1	0	0	219	0	hypothetical protein
TUEID40_02614	TUEID40_02614	0	2839857	2840744	-1	0	0	888	0	hypothetical protein
TUEID40_02620	TUEID40_02620	0	2847068	2847739	-1	0	0	672	0	hypothetical protein
TUEID40_02637	TUEID40_02637	0	2870479	2871294	-1	0	0	816	0	CDP-alcohol phosphatidyltransferase
TUEID40_02672	folK	0	2909716	2910204	1	0	0	489	0	2-amino-4-hydroxy-6- hydroxymethyldihydropteridine pyrophosphokinase
TUEID40_02673	panB_2	0	2910454	2911254	1	0	0	801	0	3-methyl-2-oxobutanoate hydroxymethyltransferase
TUEID40_02674	panC	0	2911251	2912102	1	0	0	852	0	Pantothenate synthetase
TUEID40_02684	pnp	0	2922368	2924473	-1	1	0.000527426	2106	1	Polyribonucleotide nucleotidyltransferase
TUEID40_02685	rpsO	0	2924647	2924916	-1	0	0	270	0	30S ribosomal protein S15
TUEID40_02688	infB	0	2926424	2928946	-1	0	0	2523	0	Translation initiation factor IF-2
TUEID40_02689	TUEID40_02689	0	2928974	2930455	-1	0	0	1482	0	hypothetical protein
TUEID40_02690	rimP	0	2930500	2930958	-1	0	0	459	0	Ribosome maturation factor RimP
TUEID40_02693	tpiA	0	2931743	2932498	-1	0	0	756	0	Triosephosphate isomerase
TUEID40_02694	glmM	0	2932564	2933901	-1	0	0	1338	0	Phosphoglucosamine mutase
TUEID40_02695	folP	0	2933918	2934697	-1	0	0	780	0	Dihydropteroate synthase
TUEID40_02696	ftsH_1	0	2934779	2936707	-1	0	0	1929	0	ATP-dependent zinc metalloprotease FtsH
TUEID40_02697	rlmE	0	2936897	2937520	-1	0	0	624	0	Ribosomal RNA large subunit methyltransferase E
TUEID40_02701	carB	0	2938861	2942082	-1	0	0	3222	0	Carbamoyl-phosphate synthase large chain
TUEID40_02703	carA	0	2942764	2943900	-1	0	0	1137	0	Carbamoyl-phosphate synthase small chain
TUEID40_02705	dnaJ	0	2944946	2946079	-1	1	0.000979432	1134	1	Chaperone protein DnaJ
TUEID40_02706	dnaK_1	0	2946195	2948108	-1	0	0	1914	0	Chaperone protein DnaK
TUEID40_02707	TUEID40_02707	0	2948198	2948758	-1	0	0	561	0	heat shock protein GrpE
TUEID40_02709	fur_2	0	2950672	2951076	-1	0	0	405	0	Ferric uptake regulation protein
TUEID40_02710	bamE	0	2951174	2951704	1	0	0	531	0	Outer membrane protein assembly factor BamE precursor
TUEID40_02742	TUEID40_02742	0	2980523	2980900	1	0	0	378	0	DsrE/DsrF-like family protein
TUEID40_02764	TUEID40_02764	0	3003081	3003530	1	0	0	450	0	hypothetical protein
TUEID40_02774	TUEID40_02774	0	3011797	3012006	-1	0	0	210	0	hypothetical protein
TUEID40_02800	accB_1	0	3039800	3040258	1	0	0	459	0	Biotin carboxyl carrier protein of acetyl-CoA carboxylase
TUEID40_02801	accC_1	0	3040276	3041625	1	0	0	1350	0	Biotin carboxylase
TUEID40_02807	purH	0	3046542	3048149	1	0	0	1608	0	Bifunctional purine biosynthesis protein PurH
TUEID40_02808	purD	0	3048253	3049542	1	0	0	1290	0	Phosphoribosylamine--glycine ligase
TUEID40_02834	TUEID40_02834	0	3075049	3075390	1	0	0	342	0	hypothetical protein
TUEID40_02844	TUEID40_02844	0	3084128	3084274	1	0	0	147	0	hypothetical protein
TUEID40_02877	nadE	0	3116977	3117804	1	0	0	828	0	NH(3)-dependent NAD(+) synthetase
TUEID40_02888	dnaB_2	0	3131436	3132830	-1	82	0.00159236	1395	2	Replicative DNA helicase
TUEID40_02890	TUEID40_02890	0	3133427	3134296	-1	3	0.00127714	870	1	hypothetical protein
TUEID40_02891	rpsR	0	3134333	3134563	-1	0	0	231	0	30S ribosomal protein S18
TUEID40_02892	rpsF	0	3134593	3135012	-1	0	0	420	0	30S ribosomal protein S6
TUEID40_02897	purA	0	3139347	3140639	-1	0	0	1293	0	Adenylosuccinate synthetase
TUEID40_02903	hfq	0	3145671	3145919	-1	0	0	249	0	RNA-binding protein Hfq
TUEID40_02906	amiC_2	0	3148955	3150382	-1	80	0.000777605	1428	1	N-acetylmuramoyl-L-alanine amidase AmiC precursor
TUEID40_02907	tsaE	0	3150391	3150858	-1	0	0	468	0	tRNA threonylcarbamoyladenosine biosynthesis protein TsaE
TUEID40_02911	rsgA	0	3154209	3155228	1	7	0.00108932	1020	1	Putative ribosome biogenesis GTPase RsgA
TUEID40_02917	psd	0	3159690	3160559	1	0	0	870	0	Phosphatidylserine decarboxylase proenzyme
TUEID40_02921	TUEID40_02921	0	3166361	3167899	1	0	0	1539	0	Bacterial virulence factor hemolysin
TUEID40_02924	parC	0	3169493	3171757	-1	0	0	2265	0	DNA topoisomerase 4 subunit A
TUEID40_02927	parE	0	3173299	3175188	-1	0	0	1890	0	DNA topoisomerase 4 subunit B
TUEID40_02949	waaA	0	3201089	3202366	-1	28	0.00173762	1278	2	3-deoxy-D-manno-octulosonic acid transferase
TUEID40_02952	TUEID40_02952	0	3203762	3204937	1	0	0	1176	0	glycerol-3-phosphate dehydrogenase
TUEID40_02953	yhdN_2	0	3204934	3205746	1	2	0.00136612	813	1	General stress protein 69
TUEID40_02957	hldE	0	3209534	3210958	-1	0	0	1425	0	Bifunctional protein HldE
TUEID40_02958	msbA_1	0	3210999	3212810	-1	0	0	1812	0	Lipid A export ATP-binding/permease protein MsbA
TUEID40_02959	TUEID40_02959	0	3212918	3213568	1	0	0	651	0	hypothetical protein
TUEID40_02964	TUEID40_02964	0	3218296	3219192	-1	0	0	897	0	Mig-14
TUEID40_02967	TUEID40_02967	0	3222167	3223645	-1	0	0	1479	0	3-deoxy-D-manno-octulosonic-acid kinase
TUEID40_02969	rfaP_1	0	3224397	3225131	-1	0	0	735	0	Lipopolysaccharide core heptose(I) kinase RfaP
TUEID40_02970	rfaP_2	0	3225131	3225937	-1	0	0	807	0	Lipopolysaccharide core heptose(I) kinase RfaP
TUEID40_02971	rfaG	0	3225934	3227055	-1	0	0	1122	0	Lipopolysaccharide core biosynthesis protein RfaG
TUEID40_02972	rfaC	0	3227052	3228119	-1	0	0	1068	0	Lipopolysaccharide heptosyltransferase 1
TUEID40_02973	rfaF	0	3228116	3229153	-1	0	0	1038	0	ADP-heptose--LPS heptosyltransferase 2
TUEID40_02976	aceE	0	3233422	3236070	1	4	0.000419287	2649	1	Pyruvate dehydrogenase E1 component
TUEID40_02977	aceF	0	3236215	3237858	1	0	0	1644	0	Dihydrolipoyllysine-residue acetyltransferase component of pyruvate dehydrogenase complex
TUEID40_02999	aroB	0	3271285	3272391	-1	0	0	1107	0	3-dehydroquinate synthase
TUEID40_03000	aroK	0	3272441	3272959	-1	0	0	519	0	Shikimate kinase 1
TUEID40_03010	rpmE	0	3284365	3284580	-1	0	0	216	0	50S ribosomal protein L31
TUEID40_03011	priA	0	3284756	3286975	1	0	0	2220	0	Primosomal protein N'
TUEID40_03012	argS	0	3287225	3288988	1	0	0	1764	0	Arginine--tRNA ligase
TUEID40_03013	TUEID40_03013	0	3289023	3289718	1	0	0	696	0	cell division protein FtsN
TUEID40_03023	ubiE	0	3299913	3300683	1	0	0	771	0	Ubiquinone/menaquinone biosynthesis C-methyltransferase UbiE
TUEID40_03024	TUEID40_03024	0	3300698	3301324	1	0	0	627	0	SCP-2 sterol transfer family protein
TUEID40_03025	ubiB_1	0	3301321	3302922	1	0	0	1602	0	putative protein kinase UbiB
TUEID40_03028	tatA	0	3303796	3304044	1	0	0	249	0	Sec-independent protein translocase protein TatA
TUEID40_03029	tatB	0	3304058	3304483	1	0	0	426	0	Sec-independent protein translocase protein TatB
TUEID40_03030	tatC	0	3304480	3305283	1	2	0.00138122	804	1	Sec-independent protein translocase protein TatC
TUEID40_03056	TUEID40_03056	0	3330036	3330431	-1	0	0	396	0	hypothetical protein
TUEID40_03058	TUEID40_03058	0	3331049	3331249	-1	0	0	201	0	hypothetical protein
TUEID40_03059	TUEID40_03059	0	3331242	3331853	-1	1	0.00181488	612	1	hypothetical protein
TUEID40_03060	TUEID40_03060	0	3331853	3332296	-1	0	0	444	0	hypothetical protein
TUEID40_03063	TUEID40_03063	0	3333802	3335586	-1	0	0	1785	0	Integrase core domain protein
TUEID40_03064	TUEID40_03064	0	3335590	3336564	-1	0	0	975	0	hypothetical protein
TUEID40_03065	TUEID40_03065	0	3336574	3336888	-1	0	0	315	0	hypothetical protein
TUEID40_03066	TUEID40_03066	0	3336885	3337145	-1	0	0	261	0	hypothetical protein
TUEID40_03067	TUEID40_03067	0	3337138	3337626	-1	0	0	489	0	hypothetical protein
TUEID40_03068	TUEID40_03068	0	3338259	3338489	-1	0	0	231	0	Helix-turn-helix domain protein
TUEID40_03086	TUEID40_03086	0	3351784	3351987	1	0	0	204	0	hypothetical protein
TUEID40_03119	fbp_1	0	3387934	3388944	-1	0	0	1011	0	Fructose-1	6-bisphosphatase class 1
TUEID40_03128	glnA_1	0	3401957	3403366	1	0	0	1410	0	Glutamine synthetase
TUEID40_03135	TUEID40_03135	0	3410966	3411316	-1	0	0	351	0	hypothetical protein
TUEID40_03140	gpmI	0	3413480	3415027	1	2	0.00143472	1548	2	2	3-bisphosphoglycerate-independent phosphoglycerate mutase
TUEID40_03176	TUEID40_03176	0	3449107	3450087	-1	0	0	981	0	Transposase DDE domain protein
TUEID40_03178	TUEID40_03178	0	3451813	3452856	-1	0	0	1044	0	Deoxyguanosinetriphosphate triphosphohydrolase-like protein
TUEID40_03179	rfbB	0	3453700	3454758	1	0	0	1059	0	dTDP-glucose 4	6-dehydratase
TUEID40_03180	rfbD	0	3454755	3455663	1	0	0	909	0	dTDP-4-dehydrorhamnose reductase
TUEID40_03182	rmlC	0	3456541	3457086	1	0	0	546	0	dTDP-4-dehydrorhamnose 3	5-epimerase
TUEID40_03192	fabF_2	0	3469596	3471500	1	1	0.00058309	1905	1	3-oxoacyl-[acyl-carrier-protein] synthase 2
TUEID40_03209	TUEID40_03209	0	3487467	3488288	-1	0	0	822	0	Integrase core domain protein
TUEID40_03210	TUEID40_03210	0	3488321	3488629	-1	0	0	309	0	Transposase
TUEID40_03241	ubiI	0	3523556	3524773	-1	87	0.00182315	1218	2	2-octaprenylphenol hydroxylase
TUEID40_03243	ubiH	0	3525289	3526473	-1	0	0	1185	0	2-octaprenyl-6-methoxyphenol hydroxylase
TUEID40_03246	TUEID40_03246	0	3528568	3528777	1	0	0	210	0	hypothetical protein
TUEID40_03258	ubiD_1	0	3540063	3541529	-1	0	0	1467	0	3-octaprenyl-4-hydroxybenzoate carboxy-lyase
TUEID40_03260	TUEID40_03260	0	3543666	3544925	-1	33	0.000881834	1260	1	hypothetical protein
TUEID40_03261	trxA_1	0	3545170	3545496	-1	0	0	327	0	Thioredoxin-1
TUEID40_03264	hemB	0	3549415	3550428	-1	0	0	1014	0	Delta-aminolevulinic acid dehydratase
TUEID40_03281	hemD	0	3565543	3566298	-1	0	0	756	0	Uroporphyrinogen-III synthase
TUEID40_03282	hemC	0	3566295	3567236	-1	0	0	942	0	Porphobilinogen deaminase
TUEID40_03299	lppL	0	3587141	3587281	1	0	0	141	0	Lipopeptide precursor
TUEID40_03301	dapF	0	3588550	3589380	1	0	0	831	0	Diaminopimelate epimerase
TUEID40_03308	TUEID40_03308	0	3595840	3596157	-1	0	0	318	0	hypothetical protein
TUEID40_03311	glnK	0	3598289	3598627	-1	0	0	339	0	Nitrogen regulatory protein P-II 2
TUEID40_03312	TUEID40_03312	0	3599067	3599327	1	0	0	261	0	Membrane fusogenic activity
TUEID40_03314	TUEID40_03314	0	3600826	3601047	1	0	0	222	0	Transposase
TUEID40_03315	TUEID40_03315	0	3601496	3601927	1	0	0	432	0	Integrase core domain protein
TUEID40_03322	rep	0	3609749	3611758	1	0	0	2010	0	ATP-dependent DNA helicase Rep
TUEID40_03342	rpmB	0	3632952	3633188	-1	0	0	237	0	50S ribosomal protein L28
TUEID40_03346	coaBC	0	3636529	3637737	1	1	0.000918274	1209	1	Coenzyme A biosynthesis bifunctional protein CoaBC
TUEID40_03347	dut	0	3637745	3638200	1	0	0	456	0	Deoxyuridine 5'-triphosphate nucleotidohydrolase
TUEID40_03358	pyrE	0	3648467	3649108	-1	0	0	642	0	Orotate phosphoribosyltransferase
TUEID40_03363	gmk	0	3652267	3652878	1	0	0	612	0	Guanylate kinase
TUEID40_03364	rpoZ	0	3652967	3653233	1	0	0	267	0	DNA-directed RNA polymerase subunit omega
TUEID40_03365	spoT	0	3653299	3655404	1	3	0.00158228	2106	3	Bifunctional (p)ppGpp synthase/hydrolase SpoT
TUEID40_03384	ubiA	0	3672371	3673261	1	0	0	891	0	4-hydroxybenzoate octaprenyltransferase
TUEID40_03391	phoU	0	3679453	3680181	-1	1	0.00152207	729	1	Phosphate-specific transport system accessory protein PhoU
TUEID40_03456	purE	0	3753324	3753815	-1	0	0	492	0	N5-carboxyaminoimidazole ribonucleotide mutase
TUEID40_03475	uvrD	0	3778135	3780321	1	8	0.00101574	2187	2	DNA helicase II
TUEID40_03523	engB	0	3829918	3830565	1	0	0	648	0	putative GTP-binding protein EngB
TUEID40_03524	polA	0	3830829	3833570	-1	0	0	2742	0	DNA polymerase I
TUEID40_03562	TUEID40_03562	0	3872159	3873190	-1	0	0	1032	0	transport protein TonB
TUEID40_03580	glmS_1	0	3890383	3892218	-1	0	0	1836	0	Glutamine--fructose-6-phosphate aminotransferase [isomerizing]
TUEID40_03583	glmU	0	3893598	3894962	-1	0	0	1365	0	Bifunctional protein GlmU
TUEID40_03584	atpC	0	3895083	3895508	-1	0	0	426	0	ATP synthase epsilon chain
TUEID40_03585	atpD	0	3895550	3896926	-1	0	0	1377	0	ATP synthase subunit beta
TUEID40_03586	atpG	0	3896957	3897817	-1	0	0	861	0	ATP synthase gamma chain
TUEID40_03587	atpA	0	3897868	3899412	-1	0	0	1545	0	ATP synthase subunit alpha
TUEID40_03588	atpH	0	3899431	3899967	-1	0	0	537	0	ATP synthase subunit delta
TUEID40_03589	atpF	0	3899979	3900449	-1	0	0	471	0	ATP synthase subunit b
TUEID40_03590	atpE	0	3900507	3900764	-1	0	0	258	0	ATP synthase subunit c
TUEID40_03591	atpB	0	3900814	3901683	-1	0	0	870	0	ATP synthase subunit a
TUEID40_03596	mnmG	0	3904577	3906469	-1	0	0	1893	0	tRNA uridine 5-carboxymethylaminomethyl modification enzyme MnmG
TUEID40_03598	mnmE	0	3907662	3909029	-1	0	0	1368	0	tRNA modification GTPase MnmE
TUEID40_03599	yidC	0	3909101	3910837	-1	1	0.000639386	1737	1	Membrane protein insertase YidC
TUEID40_03600	rnpA	0	3911078	3911485	-1	0	0	408	0	Ribonuclease P protein component
TUEID40_03601	rpmH	0	3911500	3911634	-1	0	0	135	0	50S ribosomal protein L34
TUEID40_03602	dnaA	0	3912160	3913704	1	0	0	1545	0	Chromosomal replication initiator protein DnaA
TUEID40_03603	dnaN	0	3913733	3914836	1	0	0	1104	0	DNA polymerase III subunit beta
TUEID40_03605	gyrB	0	3915952	3918372	1	0	0	2421	0	DNA gyrase subunit B
TUEID40_03606	plsC	0	3918684	3919457	-1	0	0	774	0	1-acyl-sn-glycerol-3-phosphate acyltransferase
TUEID40_03607	TUEID40_03607	0	3919469	3920005	-1	0	0	537	0	D-glycero-beta-D-manno-heptose-1	7-bisphosphate 7-phosphatase
TUEID40_03609	glyS	0	3922100	3924157	-1	0	0	2058	0	Glycine--tRNA ligase beta subunit
TUEID40_03610	glyQ	0	3924154	3925101	-1	0	0	948	0	Glycine--tRNA ligase alpha subunit
TUEID40_03619	fmt	0	3931734	3932678	-1	0	0	945	0	Methionyl-tRNA formyltransferase
TUEID40_03623	tsaC	0	3935665	3936222	1	0	0	558	0	Threonylcarbamoyl-AMP synthase
TUEID40_03625	hemF	0	3937400	3938317	1	0	0	918	0	Coproporphyrinogen-III oxidase	aerobic
TUEID40_03626	aroE_1	0	3938375	3939199	1	0	0	825	0	Shikimate dehydrogenase
TUEID40_03635	TUEID40_03635	0	3947569	3947934	-1	0	0	366	0	Hpt domain protein
TUEID40_03648	TUEID40_03648	0	3962575	3962889	1	0	0	315	0	hemagluttinin repeat protein
TUEID40_03662	TUEID40_03662	0	3983237	3983377	1	0	0	141	0	hypothetical protein
TUEID40_03752	TUEID40_03752	0	4072681	4072962	1	0	0	282	0	L-arabinose transporter ATP-binding protein
TUEID40_03755	TUEID40_03755	0	4074204	4074332	1	0	0	129	0	hypothetical protein
TUEID40_03818	TUEID40_03818	0	4144304	4144837	1	0	0	534	0	hypothetical protein
TUEID40_03827	mdcC	0	4150113	4150412	1	0	0	300	0	Malonate decarboxylase acyl carrier protein
TUEID40_03883	hcpA_4	0	4207570	4208088	-1	0	0	519	0	Major exported protein
TUEID40_03903	TUEID40_03903	0	4228509	4228691	-1	0	0	183	0	hypothetical protein
TUEID40_03927	TUEID40_03927	0	4258895	4259506	-1	1	0.00181488	612	1	hypothetical protein
TUEID40_03952	rpiA	0	4282396	4283067	-1	0	0	672	0	Ribose-5-phosphate isomerase A
TUEID40_03954	TUEID40_03954	0	4284936	4285682	1	0	0	747	0	Transposase DDE domain protein
TUEID40_03956	TUEID40_03956	0	4286907	4287158	1	0	0	252	0	hypothetical protein
TUEID40_03966	lgt	0	4296149	4296949	1	0	0	801	0	Prolipoprotein diacylglyceryl transferase
TUEID40_03967	thyA	0	4297155	4297949	1	0	0	795	0	Thymidylate synthase
TUEID40_03970	TUEID40_03970	0	4300168	4300632	-1	0	0	465	0	hypothetical protein
TUEID40_03976	dhfrIII	0	4305714	4306220	1	0	0	507	0	Dihydrofolate reductase type 3
TUEID40_03988	fdx_1	0	4318654	4318905	-1	0	0	252	0	Ferredoxin
TUEID40_03989	coaD	0	4319037	4319516	-1	0	0	480	0	Phosphopantetheine adenylyltransferase
TUEID40_04000	TUEID40_04000	0	4329941	4330309	1	0	0	369	0	hypothetical protein
TUEID40_04001	ftsY	0	4330431	4331297	1	0	0	867	0	Signal recognition particle receptor FtsY
TUEID40_04004	rpoH	0	4333086	4333940	1	0	0	855	0	RNA polymerase sigma factor RpoH
TUEID40_04020	TUEID40_04020	0	4346337	4346507	-1	0	0	171	0	hypothetical protein
TUEID40_04030	pyrC_2	0	4355823	4357094	-1	0	0	1272	0	Dihydroorotase
TUEID40_04031	pyrB	0	4357091	4358095	-1	0	0	1005	0	Aspartate carbamoyltransferase
TUEID40_04033	yqgF	0	4358743	4359177	-1	0	0	435	0	Putative Holliday junction resolvase
TUEID40_04049	bioA_2	0	4379237	4380640	-1	1	0.000791139	1404	1	Adenosylmethionine-8-amino-7-oxononanoate aminotransferase
TUEID40_04056	oprM_2	0	4388737	4390194	1	0	0	1458	0	Outer membrane protein OprM precursor
TUEID40_04061	ahcY	0	4395110	4396519	-1	0	0	1410	0	Adenosylhomocysteinase
TUEID40_04128	bioB	0	4469477	4470535	1	7	0.00104822	1059	1	Biotin synthase
TUEID40_04129	bioF	0	4470641	4471846	1	0	0	1206	0	8-amino-7-oxononanoate synthase
TUEID40_04130	bioH_1	0	4471839	4472561	1	1	0.0015361	723	1	Pimeloyl-[acyl-carrier protein] methyl ester esterase
TUEID40_04131	bioC	0	4472554	4473378	1	0	0	825	0	Malonyl-[acyl-carrier protein] O-methyltransferase
TUEID40_04132	bioD1	0	4473382	4474068	1	0	0	687	0	ATP-dependent dethiobiotin synthetase BioD 1
TUEID40_04145	TUEID40_04145	0	4487503	4487862	-1	0	0	360	0	hypothetical protein
TUEID40_04171	TUEID40_04171	0	4509583	4510002	-1	0	0	420	0	hypothetical protein
TUEID40_04175	metK	0	4513532	4514722	-1	0	0	1191	0	S-adenosylmethionine synthase
TUEID40_04177	tktA	0	4515986	4517983	1	0	0	1998	0	Transketolase 1
TUEID40_04181	pgk	0	4521107	4522270	1	0	0	1164	0	Phosphoglycerate kinase
TUEID40_04184	fda	0	4523164	4524228	1	0	0	1065	0	Fructose-bisphosphate aldolase
TUEID40_04204	TUEID40_04204	0	4540514	4541335	-1	0	0	822	0	Integrase core domain protein
TUEID40_04205	TUEID40_04205	0	4541368	4541676	-1	0	0	309	0	Transposase
TUEID40_04206	TUEID40_04206	0	4543244	4544224	-1	0	0	981	0	Transposase DDE domain protein
TUEID40_04208	TUEID40_04208	0	4546375	4547355	1	0	0	981	0	Transposase DDE domain protein
TUEID40_04213	rpoD	0	4556897	4558750	-1	0	0	1854	0	RNA polymerase sigma factor RpoD
TUEID40_04214	dnaG	0	4558830	4560824	-1	0	0	1995	0	DNA primase
TUEID40_04215	TUEID40_04215	0	4560907	4561356	-1	0	0	450	0	Yqey-like protein
TUEID40_04216	rpsU	0	4561426	4561641	-1	0	0	216	0	30S ribosomal protein S21
TUEID40_04217	tsaD	0	4561842	4562867	1	0	0	1026	0	tRNA N6-adenosine threonylcarbamoyltransferase
TUEID40_04230	pdxA1	0	4574023	4575009	-1	1	0.00112486	987	1	4-hydroxythreonine-4-phosphate dehydrogenase 1
TUEID40_04231	surA_1	0	4575006	4576298	-1	0	0	1293	0	Chaperone SurA precursor
TUEID40_04232	lptD	0	4576279	4579062	-1	0	0	2784	0	LPS-assembly protein LptD precursor
TUEID40_04244	rpe	0	4591951	4592625	1	0	0	675	0	Ribulose-phosphate 3-epimerase
TUEID40_04248	prtR_2	0	4595725	4596495	-1	0	0	771	0	HTH-type transcriptional regulator PrtR
TUEID40_04249	TUEID40_04249	0	4596580	4596750	-1	0	0	171	0	hypothetical protein
TUEID40_04250	TUEID40_04250	0	4596953	4597153	1	0	0	201	0	hypothetical protein
TUEID40_04278	coq7	0	4618941	4619588	-1	0	0	648	0	2-nonaprenyl-3-methyl-6-methoxy-1	4-benzoquinol hydroxylase
TUEID40_04284	TUEID40_04284	0	4624670	4625092	-1	0	0	423	0	Copper resistance protein D
TUEID40_04288	erpA	0	4627637	4627987	1	0	0	351	0	Iron-sulfur cluster insertion protein ErpA
TUEID40_04295	coaX	0	4638755	4639501	1	0	0	747	0	Type III pantothenate kinase
TUEID40_04300	tuf1_1	0	4640726	4641919	1	6	0.00186047	1194	2	Elongation factor Tu
TUEID40_04302	TUEID40_04302	0	4642123	4642500	-1	0	0	378	0	hypothetical protein
TUEID40_04303	TUEID40_04303	0	4642528	4643007	1	0	0	480	0	hypothetical protein
TUEID40_04304	rplK	0	4643124	4643555	1	0	0	432	0	50S ribosomal protein L11
TUEID40_04305	rplA	0	4643555	4644250	1	0	0	696	0	50S ribosomal protein L1
TUEID40_04306	rplJ	0	4644449	4644949	1	0	0	501	0	50S ribosomal protein L10
TUEID40_04307	rplL	0	4645028	4645396	1	0	0	369	0	50S ribosomal protein L7/L12
TUEID40_04308	rpoB	0	4645618	4649691	1	0	0	4074	0	DNA-directed RNA polymerase subunit beta
TUEID40_04309	rpoC	0	4649757	4653956	1	0	0	4200	0	DNA-directed RNA polymerase subunit beta'
TUEID40_04310	rpsL	0	4654108	4654479	1	0	0	372	0	30S ribosomal protein S12
TUEID40_04311	rpsG	0	4654579	4655049	1	0	0	471	0	30S ribosomal protein S7
TUEID40_04312	fusA_2	0	4655080	4657200	1	0	0	2121	0	Elongation factor G 1
TUEID40_04313	tuf1_2	0	4657231	4658424	1	0	0	1194	0	Elongation factor Tu
TUEID40_04314	rpsJ	0	4658581	4658892	1	0	0	312	0	30S ribosomal protein S10
TUEID40_04315	rplC	0	4658975	4659610	1	0	0	636	0	50S ribosomal protein L3
TUEID40_04316	rplD	0	4659624	4660226	1	0	0	603	0	50S ribosomal protein L4
TUEID40_04317	rplW	0	4660223	4660522	1	0	0	300	0	50S ribosomal protein L23
TUEID40_04318	rplB	0	4660534	4661355	1	0	0	822	0	50S ribosomal protein L2
TUEID40_04319	rpsS	0	4661372	4661647	1	0	0	276	0	30S ribosomal protein S19
TUEID40_04320	rplV	0	4661660	4661992	1	0	0	333	0	50S ribosomal protein L22
TUEID40_04321	rpsC	0	4662005	4662691	1	0	0	687	0	30S ribosomal protein S3
TUEID40_04322	rplP	0	4662703	4663116	1	0	0	414	0	50S ribosomal protein L16
TUEID40_04323	rpmC	0	4663116	4663307	1	0	0	192	0	50S ribosomal protein L29
TUEID40_04324	rpsQ	0	4663310	4663576	1	0	0	267	0	30S ribosomal protein S17
TUEID40_04325	rplN	0	4663600	4663968	1	0	0	369	0	50S ribosomal protein L14
TUEID40_04326	rplX	0	4663981	4664295	1	0	0	315	0	50S ribosomal protein L24
TUEID40_04327	rplE	0	4664315	4664854	1	0	0	540	0	50S ribosomal protein L5
TUEID40_04328	rpsN	0	4664868	4665173	1	0	0	306	0	30S ribosomal protein S14
TUEID40_04329	rpsH	0	4665363	4665755	1	0	0	393	0	30S ribosomal protein S8
TUEID40_04330	rplF	0	4665767	4666300	1	0	0	534	0	50S ribosomal protein L6
TUEID40_04331	rplR	0	4666311	4666661	1	0	0	351	0	50S ribosomal protein L18
TUEID40_04332	rpsE	0	4666665	4667165	1	0	0	501	0	30S ribosomal protein S5
TUEID40_04333	rpmD	0	4667168	4667344	1	0	0	177	0	50S ribosomal protein L30
TUEID40_04334	rplO	0	4667348	4667782	1	0	0	435	0	50S ribosomal protein L15
TUEID40_04335	TUEID40_04335	0	4667783	4669111	1	0	0	1329	0	preprotein translocase subunit SecY
TUEID40_04336	rpmJ	0	4669140	4669256	1	0	0	117	0	50S ribosomal protein L36
TUEID40_04337	rpsM	0	4669387	4669743	1	0	0	357	0	30S ribosomal protein S13
TUEID40_04338	rpsK	0	4669762	4670151	1	0	0	390	0	30S ribosomal protein S11
TUEID40_04339	rpsD	0	4670168	4670788	1	0	0	621	0	30S ribosomal protein S4
TUEID40_04340	rpoA	0	4670811	4671812	1	0	0	1002	0	DNA-directed RNA polymerase subunit alpha
TUEID40_04341	rplQ	0	4671856	4672245	1	0	0	390	0	50S ribosomal protein L17
TUEID40_04346	ssb_2	0	4679098	4679595	1	0	0	498	0	Single-stranded DNA-binding protein
TUEID40_04369	phzG_2	0	4706084	4706728	-1	0	0	645	0	Phenazine biosynthesis protein PhzG
TUEID40_04370	phzF_3	0	4706754	4707590	-1	0	0	837	0	Trans-2	3-dihydro-3-hydroxyanthranilate isomerase
TUEID40_04371	phnA_3	0	4707604	4709487	-1	0	0	1884	0	Anthranilate synthase component 1	pyocyanine specific
TUEID40_04372	phzD_2	0	4709484	4710107	-1	0	0	624	0	putative isochorismatase
TUEID40_04373	aroH_2	0	4710104	4711321	-1	0	0	1218	0	Phospho-2-dehydro-3-deoxyheptonate aldolase
TUEID40_04410	ppiC_2	0	4752844	4753125	1	0	0	282	0	Peptidyl-prolyl cis-trans isomerase C
TUEID40_04428	yfiZ	0	4769769	4770041	-1	0	0	273	0	putative siderophore transport system permease protein YfiZ precursor
TUEID40_04441	TUEID40_04441	0	4782610	4783155	-1	0	0	546	0	ATP-NAD kinase
TUEID40_04456	TUEID40_04456	0	4796469	4797449	1	0	0	981	0	Transposase DDE domain protein
TUEID40_04461	TUEID40_04461	0	4802776	4803018	-1	0	0	243	0	hypothetical protein
TUEID40_04500	hdhA	0	4845924	4846058	-1	0	0	135	0	7-alpha-hydroxysteroid dehydrogenase
TUEID40_04510	hpaC	0	4854443	4854955	-1	0	0	513	0	4-hydroxyphenylacetate 3-monooxygenase reductase component
TUEID40_04517	TUEID40_04517	0	4861340	4862320	1	0	0	981	0	Transposase DDE domain protein
TUEID40_04535	TUEID40_04535	0	4884805	4885734	1	0	0	930	0	UDP-glucose 4-epimerase
TUEID40_04542	TUEID40_04542	0	4890323	4890679	1	0	0	357	0	hypothetical protein
TUEID40_04547	ribD	0	4893421	4894542	1	0	0	1122	0	Riboflavin biosynthesis protein RibD
TUEID40_04548	ribE	0	4894970	4895629	1	0	0	660	0	Riboflavin synthase
TUEID40_04550	ribH	0	4896871	4897347	1	0	0	477	0	6	7-dimethyl-8-ribityllumazine synthase
TUEID40_04551	TUEID40_04551	0	4897344	4897823	1	0	0	480	0	hypothetical protein
TUEID40_04552	thiL	0	4898378	4898806	1	0	0	429	0	Thiamine-monophosphate kinase
TUEID40_04556	ribA	0	4900847	4901464	1	0	0	618	0	GTP cyclohydrolase-2
TUEID40_04559	dxs	0	4902915	4904798	-1	0	0	1884	0	1-deoxy-D-xylulose-5-phosphate synthase
TUEID40_04560	ispA	0	4904907	4905794	-1	0	0	888	0	Farnesyl diphosphate synthase
TUEID40_04561	xseB	0	4905791	4906033	-1	0	0	243	0	Exodeoxyribonuclease 7 small subunit
TUEID40_04572	ppa	0	4918269	4918796	-1	0	0	528	0	Inorganic pyrophosphatase
TUEID40_04584	TUEID40_04584	0	4932862	4933491	1	1	0.00176367	630	1	putative aromatic acid decarboxylase
TUEID40_04600	spoVD	0	4946006	4947946	1	0	0	1941	0	Stage V sporulation protein D
TUEID40_04601	mrdB	0	4947936	4949081	1	6	0.000968992	1146	1	Rod shape-determining protein RodA
TUEID40_04605	TUEID40_04605	0	4952434	4952715	1	0	0	282	0	hypothetical protein
TUEID40_04606	lipB	0	4952715	4953368	1	0	0	654	0	Octanoyltransferase
TUEID40_04607	lipA	0	4953365	4954348	1	0	0	984	0	Lipoyl synthase
TUEID40_04614	TUEID40_04614	0	4959735	4960358	-1	0	0	624	0	LPS-assembly lipoprotein RlpB
TUEID40_04615	leuS	0	4960425	4963046	-1	0	0	2622	0	Leucine--tRNA ligase
TUEID40_04618	lnt	0	4964532	4966067	-1	0	0	1536	0	Apolipoprotein N-acyltransferase
TUEID40_04620	ybeY	0	4967089	4967571	-1	0	0	483	0	Endoribonuclease YbeY
TUEID40_04625	hemL_2	0	4971326	4972609	-1	0	0	1284	0	Glutamate-1-semialdehyde 2	1-aminomutase
TUEID40_04631	TUEID40_04631	0	4979093	4979524	1	0	0	432	0	Putative esterase
TUEID40_04689	TUEID40_04689	0	5039277	5039762	-1	0	0	486	0	hypothetical protein
TUEID40_04718	TUEID40_04718	0	5055096	5055365	-1	0	0	270	0	hypothetical protein
TUEID40_04719	TUEID40_04719	0	5055368	5055574	-1	0	0	207	0	hypothetical protein
TUEID40_04720	TUEID40_04720	0	5055576	5055857	-1	0	0	282	0	hypothetical protein
TUEID40_04721	TUEID40_04721	0	5055860	5056168	-1	0	0	309	0	hypothetical protein
TUEID40_04722	TUEID40_04722	0	5056170	5056451	-1	0	0	282	0	hypothetical protein
TUEID40_04723	TUEID40_04723	0	5056453	5056971	-1	0	0	519	0	Bacteriophage Mu Gam like protein
TUEID40_04724	TUEID40_04724	0	5056988	5057299	-1	0	0	312	0	hypothetical protein
TUEID40_04725	TUEID40_04725	0	5057262	5057675	-1	0	0	414	0	hypothetical protein
TUEID40_04726	TUEID40_04726	0	5057675	5057791	-1	0	0	117	0	hypothetical protein
TUEID40_04727	TUEID40_04727	0	5057776	5058423	-1	0	0	648	0	hypothetical protein
TUEID40_04730	TUEID40_04730	0	5061252	5061662	-1	0	0	411	0	hypothetical protein
TUEID40_04731	TUEID40_04731	0	5061985	5062419	-1	0	0	435	0	hypothetical protein
TUEID40_04777	TUEID40_04777	0	5114018	5114119	-1	0	0	102	0	hypothetical protein
TUEID40_04833	valS	0	5177398	5180250	-1	0	0	2853	0	Valine--tRNA ligase
TUEID40_04835	holC	0	5180751	5181179	-1	0	0	429	0	DNA polymerase III subunit chi
TUEID40_04839	lptF	0	5185011	5186129	1	0	0	1119	0	Lipopolysaccharide export system permease protein LptF
TUEID40_04840	lptG	0	5186122	5187189	1	0	0	1068	0	Lipopolysaccharide export system permease protein LptG
TUEID40_04847	TUEID40_04847	0	5192659	5194521	1	2	0.000596303	1863	1	preprotein translocase subunit SecD
TUEID40_04848	TUEID40_04848	0	5194532	5195452	1	0	0	921	0	preprotein translocase subunit SecF
TUEID40_04850	suhB	0	5196289	5197104	-1	0	0	816	0	Inositol-1-monophosphatase
TUEID40_04854	iscS_2	0	5199471	5200685	1	0	0	1215	0	Cysteine desulfurase
TUEID40_04855	iscU	0	5200721	5201107	1	0	0	387	0	NifU-like protein
TUEID40_04856	iscA	0	5201135	5201458	1	0	0	324	0	Iron-binding protein IscA
TUEID40_04857	TUEID40_04857	0	5201466	5201987	1	0	0	522	0	hypothetical protein
TUEID40_04858	hscA	0	5202030	5203889	1	0	0	1860	0	Chaperone protein HscA
TUEID40_04859	fdx_2	0	5203896	5204234	1	0	0	339	0	2Fe-2S ferredoxin
TUEID40_04861	ndk	0	5204705	5205136	1	0	0	432	0	Nucleoside diphosphate kinase
TUEID40_04865	ispG	0	5208113	5209228	1	0	0	1116	0	4-hydroxy-3-methylbut-2-en-1-yl diphosphate synthase
TUEID40_04866	hisS	0	5209247	5210536	1	0	0	1290	0	Histidine--tRNA ligase
TUEID40_04868	bamB	0	5211209	5212351	1	0	0	1143	0	Outer membrane protein assembly factor BamB precursor
TUEID40_04869	der	0	5212429	5213910	1	0	0	1482	0	GTPase Der
TUEID40_04872	TUEID40_04872	0	5216282	5216869	1	0	0	588	0	hypothetical protein
TUEID40_04900	guaB	0	5242814	5244283	1	0	0	1470	0	Inosine-5'-monophosphate dehydrogenase
TUEID40_04901	guaA_3	0	5244363	5245940	1	0	0	1578	0	GMP synthase [glutamine-hydrolyzing]
TUEID40_04916	TUEID40_04916	0	5257024	5258634	-1	0	0	1611	0	Modification methylase Eco57IB
TUEID40_04923	purL	0	5265570	5269466	1	0	0	3897	0	Phosphoribosylformylglycinamidine synthase
TUEID40_04935	TUEID40_04935	0	5280267	5280461	1	0	0	195	0	hypothetical protein
TUEID40_04941	ffh	0	5286462	5287835	1	1	0.000808407	1374	1	Signal recognition particle protein
TUEID40_04942	rpsP	0	5288045	5288296	1	0	0	252	0	30S ribosomal protein S16
TUEID40_04943	rimM	0	5288303	5288839	1	0	0	537	0	Ribosome maturation factor RimM
TUEID40_04944	trmD	0	5288846	5289604	1	4	0.00146199	759	1	tRNA (guanine-N(1)-)-methyltransferase
TUEID40_04945	rplS	0	5289646	5289996	1	0	0	351	0	50S ribosomal protein L19
TUEID40_04986	prfB_2	0	5341528	5342430	1	0	0	903	0	Peptide chain release factor 2
TUEID40_04987	lysS	0	5342611	5344116	1	0	0	1506	0	Lysine--tRNA ligase
TUEID40_05001	adk	0	5357405	5358052	1	0	0	648	0	Adenylate kinase
TUEID40_05002	tsaB	0	5358156	5358836	1	0	0	681	0	tRNA threonylcarbamoyladenosine biosynthesis protein TsaB
TUEID40_05019	sufE	0	5377503	5377925	-1	0	0	423	0	Cysteine desulfuration protein SufE
TUEID40_05021	dapD	0	5379222	5380256	-1	0	0	1035	0	2	3	4	5-tetrahydropyridine-2	6-dicarboxylate N-succinyltransferase
TUEID40_05031	rpsB	0	5390092	5390832	1	0	0	741	0	30S ribosomal protein S2
TUEID40_05032	tsf	0	5390963	5391832	1	0	0	870	0	Elongation factor Ts
TUEID40_05033	pyrH	0	5392031	5392768	1	0	0	738	0	Uridylate kinase
TUEID40_05034	frr	0	5392771	5393328	1	0	0	558	0	Ribosome-recycling factor
TUEID40_05035	ispU	0	5393344	5394099	1	0	0	756	0	Ditrans	polycis-undecaprenyl-diphosphate synthase ((2E	6E)-farnesyl-diphosphate specific)
TUEID40_05036	cdsA_1	0	5394093	5394908	1	0	0	816	0	Phosphatidate cytidylyltransferase
TUEID40_05037	dxr	0	5394905	5396095	1	0	0	1191	0	1-deoxy-D-xylulose 5-phosphate reductoisomerase
TUEID40_05039	bamA	0	5397544	5399928	1	4	0.000465766	2385	1	Outer membrane protein assembly factor BamA precursor
TUEID40_05040	skp	0	5399979	5400485	1	0	0	507	0	Chaperone protein Skp precursor
TUEID40_05041	lpxD	0	5400485	5401546	1	0	0	1062	0	UDP-3-O-acylglucosamine N-acyltransferase
TUEID40_05042	fabZ	0	5401592	5402032	1	0	0	441	0	3-hydroxyacyl-[acyl-carrier-protein] dehydratase FabZ
TUEID40_05043	lpxA	0	5402029	5402805	1	0	0	777	0	Acyl-[acyl-carrier-protein]--UDP-N- acetylglucosamine O-acyltransferase
TUEID40_05044	lpxB	0	5402809	5403945	1	0	0	1137	0	Lipid-A-disaccharide synthase
TUEID40_05045	rnhB	0	5403945	5404550	1	6	0.0018315	606	1	Ribonuclease HII
TUEID40_05047	dnaE	0	5406312	5409833	1	0	0	3522	0	DNA polymerase III subunit alpha
TUEID40_05048	accA	0	5409983	5410933	1	0	0	951	0	Acetyl-coenzyme A carboxylase carboxyl transferase subunit alpha
TUEID40_05049	tilS	0	5411003	5412331	1	25	0.00167084	1329	2	tRNA(Ile)-lysidine synthase
TUEID40_05050	pyrG_2	0	5412502	5414130	1	0	0	1629	0	CTP synthase
TUEID40_05051	kdsA	0	5414133	5414978	1	0	0	846	0	2-dehydro-3-deoxyphosphooctonate aldolase
TUEID40_05052	eno	0	5415024	5416313	1	0	0	1290	0	Enolase
TUEID40_05054	ispD	0	5416682	5417386	1	0	0	705	0	2-C-methyl-D-erythritol 4-phosphate cytidylyltransferase
TUEID40_05060	ispF	0	5422091	5422564	1	0	0	474	0	2-C-methyl-D-erythritol 2	4-cyclodiphosphate synthase
TUEID40_05066	fdxA_1	0	5427508	5427831	-1	0	0	324	0	Ferredoxin-1
TUEID40_05116	TUEID40_05116	0	5479545	5479721	-1	0	0	177	0	hypothetical protein
TUEID40_05128	ptsI_3	0	5491181	5491738	1	0	0	558	0	Phosphoenolpyruvate-protein phosphotransferase
TUEID40_05131	TUEID40_05131	0	5492771	5492950	1	0	0	180	0	phosphoenolpyruvate-protein phosphotransferase
TUEID40_05132	TUEID40_05132	0	5492950	5493051	1	0	0	102	0	hypothetical protein
TUEID40_05133	lacC	0	5493045	5493593	1	0	0	549	0	Tagatose-6-phosphate kinase
TUEID40_05138	arnE_2	0	5497601	5497732	-1	0	0	132	0	putative 4-amino-4-deoxy-L-arabinose-phosphoundecaprenol flippase subunit ArnE
TUEID40_05160	TUEID40_05160	0	5525747	5526178	1	0	0	432	0	hypothetical protein
TUEID40_05168	rnt	0	5535654	5536328	-1	0	0	675	0	Ribonuclease T
TUEID40_05169	pyrC_3	0	5536325	5537371	-1	0	0	1047	0	Dihydroorotase
TUEID40_05182	TUEID40_05182	0	5553922	5554101	-1	0	0	180	0	hypothetical protein
TUEID40_05194	metG	0	5563414	5565450	-1	5	0.000545256	2037	1	Methionine--tRNA ligase
TUEID40_05195	minD_1	0	5565581	5566675	1	1	0.0010142	1095	1	Septum site-determining protein MinD
TUEID40_05197	TUEID40_05197	0	5567636	5568685	1	1	0.0010582	1050	1	Transposase DDE domain protein
TUEID40_05234	ssuB_3	0	5612818	5613636	1	0	0	819	0	Aliphatic sulfonates import ATP-binding protein SsuB
TUEID40_05284	fpr_2	0	5656723	5657499	1	0	0	777	0	Ferredoxin--NADP reductase
TUEID40_05348	TUEID40_05348	0	5716116	5716355	-1	0	0	240	0	acyl carrier protein
TUEID40_05378	TUEID40_05378	0	5754154	5754315	1	0	0	162	0	hypothetical protein
TUEID40_05399	TUEID40_05399	0	5781963	5782202	1	0	0	240	0	hypothetical protein
TUEID40_05417	fecA_2	0	5801537	5801926	1	0	0	390	0	Fe(3+) dicitrate transport protein FecA precursor
TUEID40_05445	minE	0	5826991	5827245	-1	0	0	255	0	Cell division topological specificity factor
TUEID40_05446	minD_2	0	5827242	5828057	-1	0	0	816	0	Septum site-determining protein MinD
TUEID40_05447	minC	0	5828119	5828910	-1	0	0	792	0	Septum site-determining protein MinC
TUEID40_05489	yciB	0	5865945	5866532	-1	0	0	588	0	putative intracellular septation protein A
TUEID40_05497	edd	0	5872378	5874204	1	0	0	1827	0	Phosphogluconate dehydratase
TUEID40_05523	gyrA	0	5900482	5903253	1	0	0	2772	0	DNA gyrase subunit A
TUEID40_05524	serC	0	5903341	5904426	1	2	0.00102249	1086	1	Phosphoserine aminotransferase
TUEID40_05525	pheA	0	5904426	5905523	1	0	0	1098	0	P-protein
TUEID40_05528	cmk	0	5908934	5909623	1	0	0	690	0	Cytidylate kinase
TUEID40_05529	rpsA	0	5909891	5911570	1	0	0	1680	0	30S ribosomal protein S1
TUEID40_05532	TUEID40_05532	0	5914267	5915247	1	0	0	981	0	Transposase DDE domain protein
TUEID40_05535	TUEID40_05535	0	5918041	5919468	-1	0	0	1428	0	Polysaccharide biosynthesis protein
TUEID40_05541	TUEID40_05541	0	5925080	5926060	-1	0	0	981	0	Transposase DDE domain protein
TUEID40_05554	gltX	0	5940245	5941729	1	0	0	1485	0	Glutamate--tRNA ligase
TUEID40_05575	asd	0	5956547	5957659	1	0	0	1113	0	Aspartate-semialdehyde dehydrogenase
TUEID40_05580	accD	0	5963572	5964444	1	0	0	873	0	Acetyl-coenzyme A carboxylase carboxyl transferase subunit beta
TUEID40_05581	folC	0	5964441	5965730	1	0	0	1290	0	Bifunctional protein FolC
TUEID40_05607	ppnK	0	5990183	5991070	1	0	0	888	0	putative inorganic polyphosphate/ATP-NAD kinase
TUEID40_05643	pyrD	0	6039293	6040321	1	0	0	1029	0	Dihydroorotate dehydrogenase (quinone)
TUEID40_05684	topA_2	0	6082311	6084917	1	9	0.000852152	2607	2	DNA topoisomerase 1
TUEID40_05694	gap	0	6094268	6095734	1	0	0	1467	0	Glyceraldehyde-3-phosphate dehydrogenase
TUEID40_05708	lolE_1	0	6107964	6109214	1	0	0	1251	0	Lipoprotein-releasing system transmembrane protein LolE
TUEID40_05709	lolD	0	6109207	6109890	1	0	0	684	0	Lipoprotein-releasing system ATP-binding protein LolD
TUEID40_05710	lolE_2	0	6109960	6111204	1	0	0	1245	0	Lipoprotein-releasing system transmembrane protein LolE
TUEID40_05715	exbB_4	0	6114249	6114884	1	0	0	636	0	Biopolymer transport protein ExbB
TUEID40_05717	lpxK	0	6115321	6116319	1	0	0	999	0	Tetraacyldisaccharide 4'-kinase
TUEID40_05718	TUEID40_05718	0	6116357	6116542	1	0	0	186	0	hypothetical protein
TUEID40_05719	kdsB	0	6116542	6117306	1	0	0	765	0	3-deoxy-manno-octulosonate cytidylyltransferase
TUEID40_05721	murB	0	6117767	6118786	1	0	0	1020	0	UDP-N-acetylenolpyruvoylglucosamine reductase
TUEID40_05723	rne	0	6120178	6122166	-1	0	0	1989	0	Ribonuclease E
TUEID40_05731	fabD_3	0	6127919	6128857	1	0	0	939	0	Malonyl CoA-acyl carrier protein transacylase
TUEID40_05732	fabG_10	0	6128880	6129623	1	0	0	744	0	3-oxoacyl-[acyl-carrier-protein] reductase FabG
TUEID40_05733	acpP_2	0	6129819	6130055	1	0	0	237	0	Acyl carrier protein
TUEID40_05737	tmk_2	0	6133327	6133959	1	0	0	633	0	Thymidylate kinase
TUEID40_05738	holB	0	6133952	6134938	1	0	0	987	0	DNA polymerase III subunit delta'
TUEID40_05746	TUEID40_05746	0	6140555	6142210	-1	0	0	1656	0	Electron transfer flavoprotein-ubiquinone oxidoreductase
TUEID40_05747	etfB	0	6142531	6143280	1	0	0	750	0	Electron transfer flavoprotein subunit beta
TUEID40_05748	etfA_2	0	6143280	6144209	1	0	0	930	0	Electron transfer flavoprotein subunit alpha
TUEID40_05749	TUEID40_05749	0	6144394	6145590	1	0	0	1197	0	Putative reductase/y4119/YP_4011
TUEID40_05753	TUEID40_05753	0	6147989	6148231	-1	0	0	243	0	putative cobalt transporter subunit (CbtA)
TUEID40_05793	cobK_1	0	6190403	6190687	-1	0	0	285	0	Precorrin-6A reductase
TUEID40_05796	TUEID40_05796	0	6191979	6192179	1	0	0	201	0	hypothetical protein
TUEID40_05797	cobL	0	6192791	6193456	-1	1	0.00166667	666	1	Precorrin-6Y C(5	15)-methyltransferase [decarboxylating]
TUEID40_05799	TUEID40_05799	0	6194491	6194898	1	0	0	408	0	ferredoxin-nitrite reductase
TUEID40_05810	TUEID40_05810	0	6204361	6204987	1	1	0.00176991	627	1	hypothetical protein
TUEID40_05830	pyrF	0	6224777	6225472	1	0	0	696	0	Orotidine 5'-phosphate decarboxylase
TUEID40_05856	TUEID40_05856	0	6248686	6249816	1	0	0	1131	0	hypothetical protein
TUEID40_05857	efp	0	6249859	6250425	1	0	0	567	0	Elongation factor P
TUEID40_05914	TUEID40_05914	0	6299226	6299489	-1	0	0	264	0	hypothetical protein
TUEID40_05921	rssB	0	6303554	6304738	1	5	0.00187441	1185	2	Regulator of RpoS
TUEID40_05922	TUEID40_05922	0	6304735	6305217	1	0	0	483	0	hypothetical protein
TUEID40_05959	TUEID40_05959	0	6335668	6335763	1	0	0	96	0	hypothetical protein
TUEID40_05973	TUEID40_05973	0	6344886	6345116	-1	0	0	231	0	hypothetical protein
TUEID40_05974	TUEID40_05974	0	6345294	6345491	1	0	0	198	0	hypothetical protein
TUEID40_05989	TUEID40_05989	0	6352546	6352722	-1	0	0	177	0	hypothetical protein
TUEID40_05992	thrS	0	6354438	6356360	1	0	0	1923	0	Threonine--tRNA ligase
TUEID40_05993	infC	0	6356378	6356911	1	0	0	534	0	Translation initiation factor IF-3
TUEID40_05995	rplT	0	6357191	6357547	1	0	0	357	0	50S ribosomal protein L20
TUEID40_05996	pheS	0	6357645	6358661	1	0	0	1017	0	Phenylalanine--tRNA ligase alpha subunit
TUEID40_05997	pheT	0	6358696	6361074	1	0	0	2379	0	Phenylalanine--tRNA ligase beta subunit
TUEID40_06005	TUEID40_06005	0	6364882	6365862	1	0	0	981	0	Transposase DDE domain protein
TUEID40_06007	TUEID40_06007	0	6368945	6369253	1	0	0	309	0	Transposase
TUEID40_06008	TUEID40_06008	0	6369286	6370107	1	0	0	822	0	Integrase core domain protein
TUEID40_06010	TUEID40_06010	0	6372273	6373253	-1	0	0	981	0	Transposase DDE domain protein
TUEID40_06086	TUEID40_06086	0	6455661	6455975	1	0	0	315	0	Peptidase propeptide and YPEB domain protein
TUEID40_06115	purB_2	0	6489916	6491286	-1	0	0	1371	0	Adenylosuccinate lyase
TUEID40_06125	infA	0	6501765	6501983	-1	0	0	219	0	Translation initiation factor IF-1
TUEID40_06129	ftsK	0	6504767	6507181	1	0	0	2415	0	DNA translocase FtsK
TUEID40_06130	lolA	0	6507207	6507833	1	0	0	627	0	Outer-membrane lipoprotein carrier protein precursor
TUEID40_06132	serS	0	6509290	6510570	1	0	0	1281	0	Serine--tRNA ligase
TUEID40_06137	tusB	0	6514348	6514653	-1	0	0	306	0	Protein TusB
TUEID40_06138	dsrF	0	6514653	6515012	-1	0	0	360	0	Intracellular sulfur oxidation protein DsrF
TUEID40_06139	dsrE	0	6515009	6515404	-1	0	0	396	0	Putative sulfurtransferase DsrE
TUEID40_06149	TUEID40_06149	0	6522096	6523076	-1	0	0	981	0	Transposase DDE domain protein
TUEID40_06150	TUEID40_06150	0	6523291	6524271	-1	0	0	981	0	Transposase DDE domain protein
TUEID40_06153	TUEID40_06153	0	6525540	6525731	-1	0	0	192	0	hypothetical protein
TUEID40_06160	TUEID40_06160	0	6528478	6528660	-1	0	0	183	0	hypothetical protein
TUEID40_06169	TUEID40_06169	0	6533371	6533931	-1	0	0	561	0	hypothetical protein
TUEID40_06170	TUEID40_06170	0	6534547	6535119	1	0	0	573	0	hypothetical protein
TUEID40_06199	TUEID40_06199	0	6557131	6557592	-1	0	0	462	0	helix-turn-helix protein
TUEID40_06238	pgsA	0	6595658	6596218	1	0	0	561	0	CDP-diacylglycerol--glycerol-3-phosphate 3-phosphatidyltransferase
TUEID40_06241	TUEID40_06241	0	6599337	6600317	-1	0	0	981	0	Transposase DDE domain protein
TUEID40_06284	TUEID40_06284	0	6647922	6648323	-1	0	0	402	0	hypothetical protein
TUEID40_06287	TUEID40_06287	0	6651716	6652342	1	0	0	627	0	hypothetical protein
TUEID40_06306	TUEID40_06306	0	6667690	6668160	1	0	0	471	0	Helix-turn-helix domain protein
TUEID40_06396	TUEID40_06396	0	6756362	6756553	-1	0	0	192	0	hypothetical protein
TUEID40_06457	qorA_4	0	6830695	6831714	1	0	0	1020	0	Quinone oxidoreductase 1
TUEID40_06469	qseC_3	0	6840041	6841363	-1	0	0	1323	0	Sensor protein QseC
