# Supplementary material for: Identification of Drug Resistance Determinants in a Clinical Isolate of Pseudomonas aeruginosa by High-Density Transposon Mutagenesis
Source: Antimicrob Agents Chemother. 2020 Feb 21;64(3):e01771-19. doi: 10.1128/AAC.01771-19 (PMC7038268; doi:10.1128/AAC.01771-19)
Supplement: Supplemental file 3 [file AAC.01771-19-sd003.xlsx]

## Sheet: M2_merged.tr.out.ID40.tradis_ge
Data set S2.Ambiguous genes
locus_tag	gene_name	ncrna	start	end	strand	read_count	ins_index	gene_length	ins_count	fcn
TUEID40_02307	TUEID40_02307	0	2510032	2510511	-1	4	0.00231481	480	1	putative nucleotide-binding protein
TUEID40_00902	TUEID40_00902	0	1020973	1021449	1	7	0.00232558	477	1	MarR family protein
TUEID40_02480	ribF	0	2697057	2697995	-1	16	0.00236407	939	2	Riboflavin biosynthesis protein RibF
TUEID40_04035	TUEID40_04035	0	4359795	4360688	-1	3	0.00248447	894	2	Gram-negative bacterial tonB protein
TUEID40_00845	TUEID40_00845	0	965795	966682	-1	47	0.0025	888	2	YopD protein
TUEID40_05049	tilS	0	5411003	5412331	1	26	0.00250627	1329	3	tRNA(Ile)-lysidine synthase
TUEID40_05485	TUEID40_05485	0	5863849	5864289	-1	11	0.00251889	441	1	periplasmic protein
TUEID40_05261	bkdC	0	5637640	5638065	1	10	0.00260417	426	1	Dihydrolipoyllysine-residue acyltransferase component of branched-chain alpha-ketoacid dehydrogenase complex
TUEID40_06495	TUEID40_06495	0	6163	6471	1	306	0.00716846	309	2	hypothetical protein
