# Supplementary material for: Identification of Drug Resistance Determinants in a Clinical Isolate of Pseudomonas aeruginosa by High-Density Transposon Mutagenesis
Source: Antimicrob Agents Chemother. 2020 Feb 21;64(3):e01771-19. doi: 10.1128/AAC.01771-19 (PMC7038268; doi:10.1128/AAC.01771-19)
Supplement: Supplemental file 4 [file AAC.01771-19-sd004.xlsx]

## Sheet: Tabelle1
Data set S3 Summary of all significant changed insertion counts
Tn insertion reads reduced upon MEM and/or FEP treatment compared to LB control; bold ratio<0.02 ; orthologs are listed from P. aeruginosa PA14 (PA14_), PAO1 (PA) or MTB-1 (U769_)
ID	gene name	Name/function	ratio MEM/LB	adjusted p-value	ratio CEF/LB	adjusted p-value	orthologs
TUEID40_05736	mltG	endolytic murein transglycosylase	0.0164827	1.31547e-33	0.025759	1.76908e-41	PA14_25730	PA2963
TUEID40_03621	tsaP	type IV pilus secretin-associated protein; proposed to anchor the outer membrane type IV pili secretin complex to the peptidoglycan	0.0165828	1.01514e-28	0.305661	3.61266e-10	PA14_00210	PA0020
TUEID40_05675	slt	soluble lytic transglycosylase	0.0180521	5.08485e-12	0.026579	3.61266e-10	PA14_25000	PA3020
TUEID40_05543	tuaC	glycosyltransferase family 1	0.0210867	135111	0.018246	7.79324e-10	U769_09155	-
TUEID40_02305	ampG	permease	0.0221853	6.9824e-24	0.0305379	1.00546e-22	PA14_57100	PA4393
TUEID40_04290	mepM1	murein-DD endopeptidase	0.0509512	1.00879e-07	0.0733404	2.29315e-06	PA14_08540	PA0067
TUEID40_03245	ygfB	ygfB-like protein, unknown	0.0557072	2.34726e-19	0.0645028	5.55902e-20	PA14_69010	PA5225
TUEID40_04234	hddC	similar to N acetyl-muramate alpha-1-phosphate uridylyl-transferase murU of P.putida	0.0715874	5.10414e-05	0.150014	0.0101497	PA14_07790	PA0597
TUEID40_05690	nagZ	β-N-acetyl-D-glucosaminindase	0.0721765	1.56449e-05	0.0356521	6.23255e-06	PA14_25195	PA3005
TUEID40_04486	ampC	β-lactamase	0.0742706	0.000522517	0.0472574	3.86994e-05	PA14_10790	PA4110
TUEID40_04233	amgK	N-acetylmuramate/N-acetylglucosamine kinase	0.0770514	3.0526e-06	0.174698	0.00852314	PA14_07780	PA0596
TUEID40_05537	wbpE	UDP-2-acetamido-2-deoxy-3-oxo-D-glucuronate aminotransferase	0.0978084	0.00157711	0.134771	0.00643079	-	PA3155
TUEID40_02325	ftsW	peptidoglycan polymerase; synthesis of septal peptidoglycan during cell division	0.106274	2.75377e-05	0.199545	0.00192798	PA14_57360	PA4413
TUEID40_04289	anmK	anhydro-N-acetylmuramic acid kinase	0.119397	4.93782e-10	0.203459	1.60815e-06	PA14_08520	PA0666
TUEID40_01638	yfgC_1/bepA	putative Zn-dependent protease ygfC superfamily	0.121891	2.16983e-07	0.237405	0.000192801	PA14_51320	PA1005
TUEID40_04881	mepM2	Murein DD-endopeptidase MepM, unknown function	0.140323	3.60127e-12	0.370485	0.0022706	PA14_15100	PA3787
TUEID40_03216	TUEID40_03216	putative zinc protease	0.142528	6.05617e-05	0.214106	0.00164041	PA14_68640	PA5196
TUEID40_05674	TUEID40_05674	Uncharacterized conserved protein YecT. DUF1311 family	0.194546	9.8402e-05			PA14_24990	PA3021
TUEID40_05536	TUEID40_05536	Glycosyl transferases group 1	0.15456	0.0345928	0.0714292	0.00615968	U769_09139	-
TUEID40_00776	oprF	outer membrane protein, porin OprF	0.218486	0.0363784	0.199001	0.0298077	PA14_41570	PA1777
TUEID40_05999	ycgE_2	HTH-type transcriptional repressor YcgE	0.219062	0.000131863	0.228622	0.000192801	PA14_28730	PA2737
TUEID40_03640	gcvA_7/trpI	HTH-type transcriptional regulator TrpI	0.237093	3.38405e-06	0.369566	0.0397332	PA14_00460	PA0037
TUEID40_03131	TUEID40_03131	hypothetical protein	0.253025	2.29907e-09	0.267934	1.02946e-06	PA14_67640	PA5122
TUEID40_05127	fruB/fruI	PTS fructose transporter subunit IIA	0.269846	4.13255e-23	0.516026	8.93506e-06	PA14_18250	PA3562
TUEID40_02353	TUEID40_02353	hypothetical protein	0.273132	8.33793e-06	0.378484	0.00243084	PA14_57690	PA4441
TUEID40_03371	oxyR_1	Hydrogen peroxide-inducible genes activator	0.315252	3.0036e-09	0.33565	3.45468e-08	PA14_70560	PA5344
TUEID40_03641	TUEID40_03641	hypothetical protein	0.323813	2.70454e-06	0.456156	0.00359424	PA14_00470	PA0038
TUEID40_00264	TUEID40_00264	biofilm formation protein PslC	0.331955	4.96316e-06	0.524133	0.043426	-	PA2223
TUEID40_00254	TUEID40_00254	acetyltransferase	0.348593	2.38598e-05	0.456676	0.00488051	PA14_35600	PA3562
TUEID40_00743	lon	lon protease	0.442834	0.000373387	0.324917	2.08058e-07	PA14_41220	PA1803
TUEID40_05585	metZ	O-succinylhomoserine sulfhydrylase	0.445961	0.000204838	0.348691	2.66289e-07	PA14_23930	PA3107
TUEID40_05135	fruA	PTS fructose transporter subunit IIBC	0.451421	2.51403e-11	0.645118	0.00243084	PA14_18275	PA3560
TUEID40_01415	mepH_2	Murein DD-endopeptidase MepH precursor	0.482634	0.000762966	0.516752	0.00487161	PA14_48800	PA1198
TUEID40_02627	TUEID40_02627	hypothetical protein	0.519794	0.000895359	0.468063	8.32974e-05	PA14_61990	PA4686
TUEID40_00733	mltD	Membrane-bound lytic murein transglycosylase D precursor	0.546296	1.37615e-07	0.508719	2.24874e-09	PA14_41090	PA1812
TUEID40_01442	sltG	Membrane-bound lytic murein transglycosylase B precursor	0.554099	0.000200044	0.645888	0.0239269	PA14_49280	PA1171
TUEID40_01651	cupC1	fimbrial protein	0.561337	0.000353085	0.643394	0.0233528	PA14_51470	PA0992
TUEID40_01811	lpxO	lipopolysaccharide biosynthetic protein LpxO	0.564447	6.46168e-05	0.63441	0.00487161	PA14_52150	PA0936
TUEID40_04574	yqjA	DedA/Tvp38 family of membrane proteins	0.227765	0.000679056			PA14_11720	PA4029
TUEID40_05129	ptsI_4	Phosphoenolpyruvate-protein phosphotransferase	0.256613	0.000658328			PA14_18250	PA3562
TUEID40_04054	mexA	MexA family multidrug efflux RND transporter periplasmic adaptor subunit	0.309202	6.74763e-11			PA14_05530	PA0425
TUEID40_04055	mexB	MexB family multidrug efflux RND transporter periplasmic adaptor subunit	0.364901	4.12376e-19			PA14_05540	PA4441
TUEID40_05128	ptsI_3	Phosphoenolpyruvate-protein phosphotransferase	0.369328	1.28422e-05			PA14_18250	PA3562
TUEID40_04624	podJ_2	hypothetical protein	0.372512	0.000370311			PA14_12370	PA3978
TUEID40_01434	phoP	Virulence transcriptional regulatory protein PhoP	0.441969	4.3864e-07			PA14_49810	PA1126
TUEID40_05038	rseP	zinc metalloprotease	0.458629	0.00065233			PA14_17140	PA3649
TUEID40_05433	prc	Tail-specific protease precursor	0.500183	0.000460199			PA14_21880	PA3257
TUEID40_02151	epsE_1	alpha-1,6-rhamnosyltransferase MigA	0.51295	0.000226948			PA14_55180	PA0705
TUEID40_05854	ybiS	putative L,D-transpeptidase YbiS precursor	0.534255	0.000353085			PA14_27180	PA2854
TUEID40_02975	glnE	Glutamate-ammonia-ligase adenylyltransferase	0.55154	6.70455e-08			PA14_66270	PA5014
TUEID40_02644	mrcB	Penicillin-binding protein 1B	0.586717	0.00033673			PA14_62200	PA4700
TUEID40_02998	TUEID40_02998	hypothetical protein	0.608455	0.000316403			PA14_66580	PA5037
TUEID40_03006	mrcA	penicillin binding protein 1 A			0.0469237	3.14593e-12	PA14_66670	PA5045
TUEID40_01298	TUEID40_01298	uncharacterized putative membrane-bound PQQ-dependent dehydrogenase			0.161535	1.80178e-08	PA14_47350	PA1305
TUEID40_03247	zapA	cell divison protein zapA			0.165666	1.00222e-07	PA14_69030	PA5227
TUEID40_05519	gph_2/mupP	N-Acetylmuramic Acid 6-Phosphate Phosphatase MupP			0.184625	0.0411786	PA14_23210	PA3172
TUEID40_02335	lpoA	Penicillin binding protein activator			0.196602	6.87393e-16	PA14_57480	PA4423
TUEID40_05582	TUEID40_05582	hypothetical protein			0.254224	0.0159139	PA14_23890	PA3110
TUEID40_01779	ruvC	Crossover junction endodeoxyribonuclease RuvC			0.321761	0.0294025	PA14_51800	PA0965
TUEID40_05426	fklB_2	FkbP-type peptidyl-prolyl cis-trans isomerase			0.325269	2.08058e-07	PA14_21820	PA3262
TUEID40_02340	sspA	stringent starvation protein A			0.339637	0.0279569	PA14_57530	PA4428
TUEID40_02625	TUEID40_02625	hypothetical protein			0.34963	0.0122509	PA14_61960	PA4684
TUEID40_05539	wbpB	UDP-N-acetyl-2-amino-2-deoxy-D-glucuronate oxidase			0.365086	0.0243705	-	PA3158
TUEID40_05619	TUEID40_05619	Alpha/beta hydrolase family protein			0.366707	1.64893e-06	PA14_24370	PA3076
TUEID40_02338	osmY_1	hypothetical protein			0.426333	0.0252428	PA14_57510	PA4426
TUEID40_01583	dinG	putative ATP-dependent helicase DinG			0.439266	0.0135839	PA14_50840	PA1045
TUEID40_01082	TUEID40_01082	colanic acid/biofilm transcriptional regulator			0.451745	0.0159139	PA14_44690	PA1526
TUEID40_05465	allS_2	HTH-type transcriptional activator AllS			0.509778	0.00263711	PA14_44690	PA3225
TUEID40_06117	hflD	high frequency lysogenization protein HflD			0.514023	0.046673	PA14_30140	PA2627
TUEID40_05165	bfr_3	bacterioferritin			0.525956	0.0369386	PA14_18670	PA3531
TUEID40_01800	TUEID40_01800	hypothetical protein			0.559886	0.00852314	PA14_52020	PA0946
TUEID40_05567	TUEID40_05567	hypothetical protein			0.566004	0.000465581	PA14_23690	PA3125
TUEID40_04003	ftsX	FtsX-like permease family protein			0.571627	0.0434663	PA14_23690	PA2858
TUEID40_04922	mltF	lytic transglycosylase			0.58344	0.00721533	PA14_15720	PA3764
TUEID40_03142	envC	Murein hydrolase activator EnvC precursor			0.588765	0.000573925	PA14_67790	PA5133
TUEID40_02563	TUEID40_02563	hypothetical protein			0.599956	0.0396044	PA14_61390	PA4639
TUEID40_01882	pbpG_1	D-alanyl-D-alanine endopeptidase			0.605095	0.00181389	PA14_53020	PA0869
TUEID40_05387	fadD_2	Long-chain-fatty-acid--CoA ligase			0.612125	0.00148952	PA14_21370	PA3299
TUEID40_00992	traG	traG like protein			0.612281	0.0158503	-	-
TUEID40_03496	TUEID40_03496	hypothetical protein			0.625319	8.36004e-05	PA14_72110	PA5465
TUEID40_01081	smc_3	chromosome segregation protein SMC			0.664628	0.0260047	PA14_44680	PA1527
TUEID40_04344	uvrA	UvrABC system protein A			0.749489	0.0168188	PA14_09180	PA4234
Tn insertion reads increased upon MEM and/ or FEP treatment compared to LB control
ID	Gene	Name/function	Ratio MEM/LB	adjusted p-value	ratio CEF/LB	adjusted p-value	orthologs
TUEID40_00241	ansA	L-asparaginase 1	4.00166	8.83453e-12	1.89942	0.037	PA14_35440	PA2253
TUEID40_05602	TUEID40_05602	Carbon-nitrogen hydrolase	3.87218	1.13173e-15	2.66944	1.00222e-07	PA14_24150	PA3093
TUEID40_02591	TUEID40_02591	hypothetical protein	3.4589	1.07742e-10	2.26119	0.00029	PA14_61720	PA4667
TUEID40_06105	nuoC	NADH-quinone oxidoreductase subunit C/D	3.29806	7.13969e-06	2.59847	0.0016	PA14_29990	PA2639
TUEID40_04583	mpl	UDP-N-acetylmuramate:L-alanyl-gamma-D-glutamyl- meso-diaminopimelate ligase	3.14646	4.09479e-06	2.82046	8.48e-05	PA14_11845	PA4020
TUEID40_03284	yehU/algZ	alginate biosynthesis protein algZ	3.06436	8.94247e-30	2.61054	1.54118e-21	PA14_69470	PA5262
TUEID40_05512	rluB	ribosomal large subunit pseudouridine synthase B	2.87325	3.2019e-10	2.04357	0.00027	PA14_23110	PA3179
TUEID40_02433	TUEID40_02433	regulatory protein ampE	2.82256	8.88833e-15	1.8237	0.00016	PA14_58660	PA4521
TUEID40_04822	yibF_3	glutathione S transferase	2.6852	1.02688e-05	2.08994	0.0064	PA14_14290	PA3844
TUEID40_04602	sltB1	lytic transglycosylase	2.59826	4.9609e-11	2.23264	1.76048e-07	PA14_12080	PA4001
TUEID40_02671	pcnB	polynucleotide adenylyltransferase PcnB	2.41527	0.000284596	2.07771	0.0096	PA14_62560	PA4727
TUEID40_03285	argH1	Argininosuccinate lyase 1	2.21239	0.000143414	1.73637	0.0496842	PA14_69500	PA52633
TUEID40_01783	cspA_3	Major cold shock protein CspA	2.15055	0.00236364	2.07295	1.975e-05	PA14_51840	PA0961
TUEID40_01516	fliE	Flagellar hook-basal body complex protein FliE	2.13926	0.0206278	2.23316	0.016287	PA14_50160	PA1100
TUEID40_04118	TUEID40_04118	DNA utilization protein GntX	2.11228	0.0170962	2.02565	0.0459379	PA14_06360	PA0489
TUEID40_03618	rsmB	Ribosomal RNA small subunit methyltransferase B	2.01528	1.21307e-07	1.53772	0.0125427	PA14_00180	PA0017
TUEID40_03244	pepP	aminopeptidase	2.00694	1.37615e-07	1.79454	4.53203e-05	PA14_69000	PA5224
TUEID40_01803	TUEID40_01803	hypothetical protein	1.94444	0.000600074	2.02382	0.000290686	-	-
TUEID40_06454	mexF	resistance-nodulation-cell division (RND) multidrug efflux transporter MexF	1.92198	1.99112e-14	1.41368	0.0011198	PA14_32390	PA2494
TUEID40_03962	ptsI_1	Phosphoenolpyruvate-protein phosphotransferase	1.80135	0.000934223	2.37741	5.03365e-08	PA14_04410	PA0338
TUEID40_02894	rnr	Ribonuclease R	1.78165	5.20959e-14	1.41469	0.000115933	PA14_65200	PA4937
TUEID40_04805	rhlB	ATP-dependent RNA helicase RhlB	1.76026	0.000106158	1.50022	0.0298077	PA14_14040	PA3861
TUEID40_04610	sltH	lytic transglycosylase	1.74854	1.00879e-07	1.44013	0.00487161	PA14_12160	PA3992
TUEID40_06455	bepF_3	RND multidrug efflux membrane fusion protein MexE	1.71508	1.79509e-07	1.3722	0.0243705	PA14_32400	PA2493
TUEID40_06456	nodD2_5	transcriptional regulator mexT	1.66885	1.6933e-09	1.35309	0.00501683	PA14_32410	PA2492
TUEID40_01517	zraR_4	two-component response regulator fleR	1.58097	0.000475385	1.6506	0.000128966	PA14_50180	PA1099
TUEID40_04291	tyrS_1	tyrosyl-tRNA synthetase tyrZ	1.57289	6.62679e-07	1.39713	0.00162634	PA14_08560	PA0668
TUEID40_01518	zraS_1	two-component sensor fleS	1.5402	0.00309413	1.66316	0.000291229	PA14_50200	PA1098
TUEID40_01512	fliI	flagellum-specific ATP synthase fliI	1.53373	0.00128304	1.55677	0.00135076	PA14_50100	PA1104
TUEID40_01162	flhB_2	flagellar biosynthesis protein FlhB	1.53292	0.00186005	1.67717	8.38667e-05	PA14_45720	PA1449
TUEID40_01542	flgJ	flagellar rod assembly protein/muramidase FlgJ	1.44018	0.012975	1.52486	0.0159139	PA14_50380	PA1085
TUEID40_03334	lrp_5	leucine-responsive regulatory protein lrp	1.42031	0.0346045	1.50624	0.00852314	PA14_70080	PA5308
TUEID40_06495	TUEID40_06495	hypothetical protein	6.28474	0.0219822			-	-
TUEID40_03143	ctpA	Carboxy-terminal processing protease	4.02629	0.0131073			PA14_67810	PA5134
TUEID40_03997	rsmD	RNA methyltransferase, RsmD family	3.33954	0.00190005			PA14_04860	PA0370
TUEID40_04604	dacC	D-ala-D-ala-carboxypeptidase	3.16951	0.00558464			PA14_12100	PA3999
TUEID40_02588	prmC	S-adenosylmethionine-dependent methyltransferase, PrmC	3.05067	1.41568e-06			PA14_61680	PA4664
TUEID40_05927	TUEID40_05927	GntR family transcriptional regulator	2.96721	1.46643e-05			-	-
TUEID40_01790	TUEID40_01790	hypothetical protein	2.76506	2.51403e-11			PA14_51910	PA0955
TUEID40_00716	OEBCOBFN_01960	SCP-2 sterol transfer family protein	2.73974	0.025948			PA14_66910	PA5064
TUEID40_01993	rnc	ribonuclease III rnc	2.65673	0.0196774			PA14_54330	PA0770
TUEID40_06524	TUEID40_06524	hypothetical protein	2.60681	0.00102019			-	-
TUEID40_03127	thiI	tRNA 4-thiouridine(8) synthase ThiI	2.59513	0.000509518			PA14_67580	PA5118
TUEID40_02225	mvaT	transcriptional regulator mvaT	2.44669	0.040923			PA14_56070	PA4315
TUEID40_04229	rsmA	Ribosomal RNA small subunit methyltransferase A	2.41277	0.012975			PA14_07730	PA0592
TUEID40_01835	mgtE	Magnesium transporter MgtE	2.33285	0.000146556			PA14_52460	PA0913
TUEID40_04553	pgpA	Phosphatidylglycerophosphatase A	2.21747	0.00191426			PA14_11470	PA4050
TUEID40_05030	map_1	type I methionyl aminopeptidase	2.21018	0.00065233			PA14_17050	PA3657
TUEID40_01915	slyD	FKBP-type peptidyl-prolyl cis-trans isomerase SlyD	2.19049	0.00108545			PA14_53430	PA0837
TUEID40_06523	TUEID40_06523	Bacterial conjugation TrbI-like protein	2.15025	0.045036			-	-
TUEID40_02931	nudF	ADP-ribose pyrophosphatase	2.11643	0.0283788			PA14_65710	PA4971
TUEID40_05112	TUEID40_05112	Cytochrome b561 homolog 1	2.07632	0.00655788			PA14_18060	PA3575
TUEID40_05083	degU_4	Transcriptional regulatory protein DegU	2.07314	0.00350968			PA14_17670	PA3604
TUEID40_03961	rppH	RNA pyrophosphohydrolase ygdP	2.04682	0.00917145			PA14_04390	PA0336
TUEID40_05487	TUEID40_05487	hypothetical protein	2.03542	0.017192			PA14_22770	PA3203
TUEID40_01549	flgC	Flagellar basal-body rod protein FlgC	2.02194	0.0105443			PA14_50470	PA1078
TUEID40_01996	lepA	elongation factor 4	1.98086	5.83352e-05			PA14_54370	PA0767
TUEID40_03469	ybbH_1	putative HTH-type transcriptional regulator YbbH	1.89947	0.000371144			PA14_71780	PA5438
TUEID40_05620	TUEID40_05620	hypothetical protein	1.87884	7.49418e-06			PA14_24380	PA3075
TUEID40_02391	yhdE	Maf-like protein YhdE	1.86877	0.000136977			PA14_58110	PA4478
TUEID40_03223	gshA	Glutamate--cysteine ligase	1.84611	0.000556521			PA14_68730	PA3203
TUEID40_05029	glnD	Bifunctional uridylyltransferase/uridylyl-removing enzyme	1.7856	0.00388993			PA14_17050	PA3658
TUEID40_04057	rhlE_1	ATP-dependent RNA helicase RhlE	1.7803	0.00414874			PA14_05560	PA0428
TUEID40_03511	gltP	Proton glutamate symport protein	1.743	0.0176455			PA14_72340	PA3657
TUEID40_02489	TUEID40_02489	hypothetical protein	1.72122	0.00907154			PA14_60480	PA4570
TUEID40_00239	pvcA	paerucumarin biosynthesis protein PvcA	1.71105	0.00065233			PA14_35430	PA2254
TUEID40_00242	alsT_1	AGCS sodium/alanine/glycine symporter	1.70943	0.000670442			PA14_35460	PA2252
TUEID40_03343	dppA_5	Periplasmic dipeptide transport protein precursor	1.70828	1.05965e-06			PA14_70200	PA5317
TUEID40_03229	TUEID40_03229	CYTH domain protein	1.65514	0.000152862			PA14_68810	PA5209
TUEID40_03213	hslO	33 kDa chaperonin	1.64104	0.0257464			PA14_68610	PA5193
TUEID40_04093	creD	Inner membrane protein CreD	1.63317	0.000259367			PA14_06080	PA0465
TUEID40_03212	pckA	Phosphoenolpyruvate carboxykinase [ATP]	1.59037	0.000895359			PA14_68580	PA5192
TUEID40_04808	aapJ	General L-amino acid-binding periplasmic protein AapJ precursor	1.58114	0.0432473			PA14_14100	PA3858
TUEID40_05111	TUEID40_05111	hypothetical protein	1.53153	0.0427336			PA14_18050	PA3576
TUEID40_02632	pqiA_3	Paraquat-inducible protein A	1.53025	0.0269466			PA14_62040	PA4690a
TUEID40_03300	lysA	Diaminopimelate decarboxylase	1.52234	0.0111813			PA14_69670	PA5277
TUEID40_03551	TUEID40_03551	ornithine cyclodeaminase	1.50644	0.0408867			PA14_64850	PA4908
TUEID40_02432	pctB_3	Methyl-accepting chemotaxis protein PctB	1.49536	0.000273598			PA14_58650	PA4520
TUEID40_05601	ureR_3	Urease operon transcriptional activator	1.47216	0.013243			PA14_24140	PA3094
TUEID40_03361	rph	coproporphyrinogen III oxidase	1.47195	0.0429146			PA14_25810	PA2956
TUEID40_03206	fadB_3	Fatty acid oxidation complex subunit alpha	1.44606	0.00174405			PA14_68530	PA5188
TUEID40_01523	fliD	Flagellar hook-associated protein 2	1.43724	0.0223069			-	-
TUEID40_01544	flgH	Flagellar L-ring protein precursor	1.4257	0.0354845			PA14_50420	PA1083
TUEID40_03921	potA_1	Spermidine/putrescine import ATP-binding protein PotA	1.42047	0.00186005			PA14_03940	PA0302
TUEID40_03534	metN_2	Methionine import ATP-binding protein MetN	1.41673	0.049036			PA14_72620	PA5503
TUEID40_02570	upp	Uracil phosphoribosyltransferase	1.38325	0.0420718			PA14_61470	PA4647
TUEID40_05926	tetA_3	Tetracycline resistance protein, class B	1.36461	0.0161697			-	-
TUEID40_04127	ecpD_4	Chaperone protein EcpD precursor	1.29942	0.0432091			-	-
TUEID40_02304	ogt_2	Methylated-DNA--protein-cysteine methyltransferase			1.70638	0.0411786	PA14_57080	PA4392
TUEID40_02912	motB_2	Motility protein B			1.62434	0.0436236	PA14_17050	PA4953
TUEID40_02424	lpxO	lipopolysaccharide biosynthetic protein LpxO			1.4393	0.0105361	PA14_58550	PA4512
